# Supplementary material for: Effect of belt electrode-skeletal muscle electrical stimulation on immobilization-induced muscle fibrosis
Source: PLoS One. 2021 May 13;16(5):e0244120. doi: 10.1371/journal.pone.0244120 (PMC8118259; doi:10.1371/journal.pone.0244120)
Supplement: S1 File — (XLSX) [file pone.0244120.s001.xlsx]

## Sheet: ROM
	groups	weeks	ROM	Ave	SD
	con	0w	160	160	0
	con	0w	160
	con	0w	160
	con	0w	160
	con	0w	160
	con	0w	160
	con	0w	160
	con	0w	160
	con	0w	160
	con	0w	160
	con	0w	160
	con	0w	160
	con	1w	160	160	0
	con	1w	160
	con	1w	160
	con	1w	160
	con	1w	160
	con	1w	160
	con	1w	160
	con	1w	160
	con	1w	160
	con	1w	160
	con	1w	160
	con	1w	160
	con	2w	160	160	0
	con	2w	160
	con	2w	160
	con	2w	160
	con	2w	160
	con	2w	160
	con	2w	160
	con	2w	160
	con	2w	160
	con	2w	160
	con	2w	160
	con	2w	160
	Im	0w	160	160	0
	Im	0w	160
	Im	0w	160
	Im	0w	160
	Im	0w	160
	Im	0w	160
	Im	0w	160
	Im	0w	160
	Im	0w	160
	Im	0w	160
	Im	0w	160
	Im	0w	160
	Im	1w	115	117.083	4.50168
	Im	1w	120
	Im	1w	115
	Im	1w	120
	Im	1w	120
	Im	1w	120
	Im	1w	125
	Im	1w	110
	Im	1w	115
	Im	1w	120
	Im	1w	110
	Im	1w	115
	Im	2w	100	103.75	3.76889
	Im	2w	100
	Im	2w	105
	Im	2w	110
	Im	2w	100
	Im	2w	105
	Im	2w	105
	Im	2w	100
	Im	2w	105
	Im	2w	105
	Im	2w	110
	Im	2w	100
	B-SES	0w	160	160	0
	B-SES	0w	160
	B-SES	0w	160
	B-SES	0w	160
	B-SES	0w	160
	B-SES	0w	160
	B-SES	0w	160
	B-SES	0w	160
	B-SES	0w	160
	B-SES	0w	160
	B-SES	0w	160
	B-SES	0w	160
	B-SES	1w	130	132.917	2.57464
	B-SES	1w	130
	B-SES	1w	135
	B-SES	1w	135
	B-SES	1w	130
	B-SES	1w	135
	B-SES	1w	130
	B-SES	1w	135
	B-SES	1w	135
	B-SES	1w	135
	B-SES	1w	135
	B-SES	1w	130
	B-SES	2w	110	118.333	4.92366
	B-SES	2w	120
	B-SES	2w	120
	B-SES	2w	120
	B-SES	2w	125
	B-SES	2w	120
	B-SES	2w	110
	B-SES	2w	115
	B-SES	2w	120
	B-SES	2w	115
	B-SES	2w	125
	B-SES	2w	120

## Sheet: myonuclei, domain（con）
	con1						con2						con3						con4							con5							con6
	No.	image	CSA (um2)	nuclei	domain size		No.	image	CSA (um2)	nuclei	domain size		No.	image	CSA (um2)	nuclei	domain size		No.	image		CSA (um2)	nuclei	domain size		No.	image		CSA (um2)	nuclei	domain size		No.	image		CSA (um2)	nuclei	domain size
	1	seq81331	2024	4	506.001		1	seq81491	1728.57	2	864.287		1	seq81540	2213.55	1	2213.55		1	seq81783	1	1913.99	3	637.998		1	seq81604		2700.39	1	2700.39		1	seq81705	1	1942.4	1	1942.4
	2		2415.09	5	483.017		2		2422.52	2	1211.26		2		2454.55	1	2454.55		2		2	2019.67	1	2019.67		2			2394.01	1	2394.01		2		2	2083.3	2	1041.65
	3		3231.34	3	1077.11		3		2245.16	3	748.388		3		2270.16	3	756.72		3		4	1733.02	2	866.508		3			2678.7	1	2678.7		3		3	1888.58	3	629.527
	4		1913.06	2	956.532		4		2040.02	2	1020.01		4		2015.43	3	671.81		4		5	1971.53	4	492.882		4			2658.56	4	664.64		4		4	1238.95	1	1238.95
	5		2305.9	1	2305.9		5		2503.92	2	1251.96		5		2207.77	2	1103.88		5		8	2358.38	2	1179.19		5			3732.13	3	1244.04		5		5	1136.48	1	1136.48
	6		2803.48	4	700.871		6		1676.62	5	335.323		6		2481.4	3	827.135		6		9	1794.58	2	897.291		6			3380.81	2	1690.41		6		6	2582.94	3	860.982
	7		1803.88	3	601.293		7		2353.94	1	2353.94		7		2040.74	1	2040.74		7		11	1628.79	1	1628.79		7			2934.47	2	1467.23		7		7	1920.91	1	1920.91
	8		2282.66	3	760.887		8		2025.97	3	675.322		8		1924.43	2	962.213		8		12	1941.47	3	647.157		8			3523.05	2	1761.53		8		8	1333.36	1	1333.36
	9		1961.2	3	653.733		9		2424.69	2	1212.35		9		2236.38	1	2236.38		9		13	2120.59	1	2120.59		9			2453.31	2	1226.65		9		9	2336.17	1	2336.17
	10		2756.28	3	918.759		10		2493.8	2	1246.9		10		2086.81	2	1043.4		10		14	2971.76	1	2971.76		10			3225.04	2	1612.52		10		10	1545.64	1	1545.64
	11		1352.47	1	1352.47		11		2168.41	4	542.103		11		2773.22	2	1386.61		11		16	2029.58	2	1014.79		11			2634.8	4	658.7		11		11	2324.5	4	581.124
	12		2552.47	3	850.824		12		2074.21	1	2074.21		12		3698.97	1	3698.97		12		17	2414.98	1	2414.98		12			3904.43	4	976.106		12		12	2114.49	2	1057.25
	13		2275.02	2	1137.51		13		2753.18	2	1376.59		13		2030.31	1	2030.31		13		18	1734.36	2	867.179		13			2729.73	1	2729.73		13		13	2866.91	2	1433.45
	14		1427.67	1	1427.67		14		3146.43	3	1048.81		14		1833.73	1	1833.73		14		19	2393.5	1	2393.5		14			3638.85	2	1819.42		14		14	2009.54	2	1004.77
	15		2209.22	1	2209.22		15		3395.69	2	1697.84		15		2648.64	2	1324.32		15		20	1704.09	1	1704.09		15			2824.56	2	1412.28		15		15	1860.48	1	1860.48
	16		2266.24	2	1133.12		16		3081.87	3	1027.29		16		2152.61	1	2152.61		16		21	3005.64	4	751.409		16			2981.26	1	2981.26		16		16	1613.6	3	537.868
	17		1527.97	2	763.986		17		2333.9	2	1166.95		17		3316.97	2	1658.49		17		22	2410.03	1	2410.03		17			2238.55	1	2238.55		17		17	1280.68	1	1280.68
	18		2667.55	2	1333.77		18		2706.28	4	676.57		18		1317.56	1	1317.56		18		24	2339.16	1	2339.16		18			2351.04	3	783.681		18		18	1935.89	2	967.946
	19		2003.65	2	1001.83		19		2575.3	5	515.06		19		2192.17	2	1096.09		19		25	2501.24	2	1250.62		19			4124.65	1	4124.65		19		19	1608.34	2	804.168
	20		2652.88	2	1326.44		20		2162.63	2	1081.31		20		2264.79	2	1132.39		20		27	2532.64	3	844.213		20			3587.2	3	1195.73		20		20	2224.5	2	1112.25
	21		1644.08	2	822.039		21		1943.95	2	971.974		21		3409.12	4	852.279		21		29	1941.06	2	970.528		21			3241.46	1	3241.46		21		21	2158.29	4	539.573
	22		2812.57	4	703.144		22		3290.53	4	822.633		22		2198.27	2	1099.13		22		31	2152.3	1	2152.3		22			2559.39	2	1279.7		22		22	1847.06	1	1847.06
	23		2714.44	2	1357.22		23		2240.41	1	2240.41		23	seq81515	1857.39	3	619.129		23		32	1465.99	1	1465.99		23	seq81564	1	2094.35	2	1047.17		23		23	2314.17	2	1157.08
	24		1757.81	1	1757.81		24	seq81404	2332.24	3	777.414		24		1376.95	1	1376.95		24		33	1949.32	1	1949.32		24		2	1942.3	2	971.148		24		24	2060.57	2	1030.29
	25		2383.17	3	794.389		25		1681.57	1	1681.57		25		1901.49	2	950.747		25	seq81773	1	1913.99	3	637.998		25		3	2568.79	5	513.759		25		25	1764.63	2	882.313
	26		2089.7	3	696.567		26		1205.06	4	301.266		26		1752.85	3	584.283		26		2	2019.67	1	2019.67		26		4	3330.92	2	1665.46		26		26	2129.16	1	2129.16
	27		3153.46	1	3153.46		27		2283.18	3	761.059		27		1401.12	3	467.041		27		3	1508.76	2	754.379		27		5	2399.7	1	2399.7		27		27	2636.87	1	2636.87
	28	seq81329	2592.86	3	864.287		28		3813.73	2	1906.87		28		1729.5	3	576.501		28		4	1733.02	2	866.508		28		6	3263.88	5	652.776		28	seq81700	1	2468.9	2	1234.45
	29		2432.23	2	1216.12		29		1411.14	2	705.571		29		1534.89	2	767.446		29		5	1971.53	4	492.882		29		7	2986.42	2	1493.21		29		2	2202.71	2	1101.35
	30		1652.65	1	1652.65		30		3774.17	4	943.542		30		1852.01	3	617.338		30		6	1499.05	2	749.524		30		8	3292.29	3	1097.43		30		3	1176.24	1	1176.24
	31		1889.61	3	629.872		31		1713.49	2	856.746		31		1503.7	2	751.848		31		7	1515.78	1	1515.78		31		9	2280.39	4	570.097		31		4	1451.32	2	725.662
	32		1641.08	1	1641.08		32		2417.26	4	604.314		32		1271.07	1	1271.07		32		8	2358.38	2	1179.19		32		10	2673.23	4	668.307		32		5	2389.57	2	1194.79
	33		2551.65	1	2551.65		33		3831.19	5	766.238		33		1423.85	1	1423.85		33		9	1794.58	2	897.291		33		11	2770.22	1	2770.22		33		6	2107.36	1	2107.36
	34		1964.3	2	982.149		34		3359.53	1	3359.53		34		2016.46	4	504.116		34		10	1470.85	1	1470.85		34		12	2501.75	2	1250.88		34		7	1727.33	1	1727.33
	35		2843.46	2	1421.73		35		2419.01	4	604.753		35		1345.65	2	672.826		35		11	1628.79	1	1628.79		35		13	1753.99	1	1753.99		35		8	1139.57	1	1139.57
	36		1968.22	3	656.075		36		4455.41	3	1485.14		36		1404.94	4	351.236		36		12	1941.47	3	647.157		36		14	2654.32	2	1327.16		36		9	1710.08	2	855.042
	37		1996.32	1	1996.32		37		3137.86	2	1568.93		37		1475.81	1	1475.81		37		13	2120.59	1	2120.59		37		15	2179.57	1	2179.57		37		10	984.628	1	984.628
	38		3021.85	1	3021.85		38		3356.85	5	671.369		38		1638.6	1	1638.6		38		14	2971.76	1	2971.76		38		16	2122.96	2	1061.48		38		11	2648.54	2	1324.27
	39		2188.04	3	729.347		39		2187.83	2	1093.92		39		2279.97	1	2279.97		39		15	1553.38	2	776.691		39		17	2961.12	3	987.039		39		12	2375.73	2	1187.87
	40		1317.04	2	658.519		40		1861.83	1	1861.83		40		1292.25	3	430.749		40		16	2029.58	2	1014.79		40		18	2545.76	2	1272.88		40		13	2219.75	2	1109.88
	41		2190.93	3	730.311		41		1990.54	1	1990.54		41		1835.18	22	83.4171		41		17	2414.98	1	2414.98		41		19	3250.35	3	1083.45		41		14	1104.56	1	1104.56
	42		1249.59	3	416.529		42		2547.2	1	2547.2		42		1829.6	3	609.866		42		18	1734.36	2	867.179		42		20	3940.89	3	1313.63		42		15	2192.59	3	730.862
	43		2413.23	2	1206.61		43		1925.87	2	962.936		43		1881.87	4	470.467		43		19	2393.5	1	2393.5		43	seq81581	1	2232.25	1	2232.25		43		16	2641.72	2	1320.86
	44		2375.52	3	791.841		44		2053.65	3	684.55		44		1437.38	3	479.127		44		20	1704.09	1	1704.09		44		2	2916.18	3	972.061		44		17	928.745	1	928.745
	45		3399.51	1	3399.51		45		2210.35	3	736.784		45		1933.1	3	644.368		45		21	3005.64	4	751.409		45		3	2876.21	1	2876.21		45		18	2579.23	2	1289.61
	46		1600.69	3	533.564		46		3851.02	4	962.755		46		1902.22	4	475.554		46		22	2410.03	1	2410.03		46		4	2037.43	1	2037.43		46		19	1857.59	1	1857.59
	47		2656.18	1	2656.18		47		3772.2	6	628.701		47		1459.18	1	1459.18		48		24	2339.16	1	2339.16		47		5	2131.02	1	2131.02		47		20	2178.43	3	726.144
	48		2906.57	3	968.858		48	seq81403	1817.2	1	1817.2		48		1981.34	1	1981.34		49		25	2501.24	2	1250.62		48		6	2491.94	1	2491.94		48		21	2672.4	2	1336.2
	49		2658.46	2	1329.23		49		3370.9	4	842.724		49		1983.92	2	991.962		51		27	2532.64	3	844.213		49		7	2860.92	2	1430.46		49		22	1537.47	2	768.737
	50		2619.2	2	1309.6		50		1841.37	1	1841.37		50		1415.17	3	471.724		53		29	1941.06	2	970.528		50		8	3026.81	1	3026.81		50		23	2246.3	1	2246.3
	51		2695.33	3	898.444		51		1794.27	2	897.136		51		2486.98	3	828.994		54		30	1223.76	1	1223.76		51		9	2521.79	1	2521.79		51		24	2037.43	4	509.358
	52		1704.92	1	1704.92		52		2573.75	1	2573.75		52		2204.05	2	1102.03		55		31	2152.3	1	2152.3		52		10	2099.82	1	2099.82		52		25	1921.74	1	1921.74
	53		2210.46	1	2210.46		53		1654.1	3	551.366		53		1401.64	2	700.819		57		33	1949.32	1	1949.32		53		11	3094.27	2	1547.13		53		26	1438.62	1	1438.62
	54		2734.79	4	683.698		54		2005.82	1	2005.82		54		1504.83	1	1504.83		58	seq81765	1	4003.28	2	2001.64		54		12	2523.14	2	1261.57		54		27	2478.61	4	619.654
	55	seq81334	3503.32	2	1751.66		55		2902.34	2	1451.17		55		1231.51	1	1231.51		59		2	4329.6	2	2164.8		55		13	1706.99	2	853.493		55		28	1375.71	1	1375.71
	56		1443.78	2	721.892		56		2678.91	2	1339.45		56	seq81520	1318.07	1	1318.07		60		3	3578.01	2	1789		56		14	2040.22	3	680.074		56	seq81684	1	2162.84	3	720.945
	57		2825.18	3	941.726		57		1609.16	1	1609.16		57		1800.16	2	900.08		61		4	3532.87	5	706.573		57		15	2478	2	1239		57		2	1133.48	1	1133.48
	58		2696.88	3	898.961		58		2870.52	3	956.841		58		2189.28	1	2189.28		62		5	3668.39	2	1834.2		58		16	2522.72	2	1261.36		58		3	2218.82	4	554.706
	59		1633.54	2	816.77		59		2539.66	2	1269.83		59		2327.39	4	581.847		63		6	3873.02	3	1291.01		59		17	2407.03	1	2407.03		59		4	2804.41	2	1402.21
	60		2737.06	1	2737.06		60		2137.11	1	2137.11		60		1933.41	3	644.471		64		7	3014.83	1	3014.83		60		18	1906.76	1	1906.76		60		5	2022.35	3	674.117
	61		1720.93	2	860.465		61		3010.18	1	3010.18		61		1618.56	1	1618.56		65		8	3679.24	1	3679.24		61		19	2832.82	4	708.205		61		6	2099.62	2	1049.81
	62		3034.66	3	1011.55		62		2129.16	1	2129.16		62		1567.84	1	1567.84		66		9	1930.62	3	643.541		62		20	2261.79	2	1130.9		62		7	2400.11	1	2400.11
	63		1984.65	1	1984.65		63		3354.47	3	1118.16		63		1128	2	564.002		67		10	2548.44	2	1274.22		63		21	2061.19	3	687.064		63		8	2193.62	1	2193.62
	64		3678.62	4	919.654		64		3115.34	4	778.835		64		1514.23	3	504.744		68		11	2742.85	5	548.57		64		22	2206.22	3	735.407		64		9	1457.94	1	1457.94
	65		2420.46	4	605.115		65		1061.38	2	530.689		65		2314.27	2	1157.13		69		12	3637.51	2	1818.75		65		23	1584.27	2	792.134		65		10	2131.12	1	2131.12
	66		3288.77	2	1644.39		66		2092.08	1	2092.08		66		1594.18	4	398.546		70		13	2673.85	2	1336.92		66		24	1955.21	2	977.604		66		11	2023.59	1	2023.59
	67		3270.18	3	1090.06		67		675.253	1	675.253		67		1429.32	2	714.661		71		14	3549.08	1	3549.08		67		25	1438.31	3	479.436		67		12	1819.79	1	1819.79
	68		1868.23	2	934.116		68		1891.27	2	945.634		68		2217.17	5	443.434		72		15	3534	3	1178		68		26	2271.4	4	567.85		68		13	1436.55	1	1436.55
	69		1366.52	3	455.506		69		2825.28	4	706.32		69		2274.29	4	568.573		73	seq81810	1	2004.27	1	2004.27		69		27	2242.68	2	1121.34		69		14	2330.38	4	582.596
	70		1828.26	2	914.128		70		2632.11	1	2632.11		70		1509.07	1	1509.07		74		2	1014.79	2	507.396		70		28	1107.14	3	369.046		70		15	1784.56	1	1784.56
	71		2895.42	2	1447.71		71		2571.58	4	642.896		71		1893.95	2	946.977		75		3	894.657	1	894.657		71		29	2781.38	3	927.126		71		16	3035.8	3	1011.93
	72		1658.02	2	829.011		72		1069.33	1	1069.33		72		1389.66	2	694.828		76		4	1818.13	5	363.627		72		30	2392.36	2	1196.18		72		17	1867.82	2	933.909
	73		2492.04	2	1246.02		73		1750.16	1	1750.16		73		1258.78	1	1258.78		77		5	2065.12	4	516.279		73	seq81635	1	3640.71	1	3640.71		73		18	2532.85	1	2532.85
	74		2191.76	4	547.94		74		1777.12	1	1777.12		74		1776.71	1	1776.71		78		6	1756.77	2	878.387		74		2	3539.79	1	3539.79		74		19	2071.42	3	690.473
	75		3181.76	4	795.44		75		3235.47	1	3235.47		75		1772.99	2	886.496		79		7	1921.12	1	1921.12		75		3	3464.28	3	1154.76		75		20	2253.43	2	1126.71
	76		2082.26	2	1041.13		76	seq81400	2890.36	1	2890.36		76		2011.82	2	1005.91		80		8	2338.23	4	584.559		76		4	2984.25	1	2984.25		76		21	2532.02	4	633.005
	77		2500.82	3	833.608		77		1751.82	2	875.908		77		1815.45	2	907.724		82		10	1829.7	1	1829.7		77		5	3479.15	1	3479.15		77		22	2002.83	1	2002.83
	78		2560.01	2	1280.01		78		2648.64	1	2648.64		78		1542.12	2	771.062		83		11	2729.21	2	1364.61		78		6	2733.14	2	1366.57		78		23	1083.69	2	541.845
	79	seq81237	2247.54	2	1123.77		79		2647.71	2	1323.86		79		1946.32	2	973.162		84		12	2028.76	2	1014.38		79		7	3124.84	2	1562.42		79		24	2501.65	2	1250.83
	80		2334.62	3	778.206		80		1894.06	2	947.028		80		1591.19	1	1591.19		85		13	2379.35	1	2379.35		80		8	3530.49	2	1765.24		80		25	2660.62	4	665.156
	81		2633.77	3	877.922		81		2821.04	3	940.348		81		1357.22	1	1357.22		86		14	2008.82	2	1004.41		81		9	4385.48	1	4385.48		81		26	2210.15	1	2210.15
	82		1783.43	2	891.713		82		2019.05	3	673.015		82		1026.15	1	1026.15		87		15	2309.72	1	2309.72		82		10	3480.7	3	1160.23		82		27	1656.78	1	1656.78
	83		2868.87	3	956.29		83		1898.5	2	949.249		83		2249.4	3	749.8		88		16	2105.2	2	1052.6		83		11	3734.19	3	1244.73		83		28	2022.45	1	2022.45
	84		2325.84	3	775.279		84		1766.9	1	1766.9		84		1472.5	1	1472.5		89		17	1540.47	2	770.235		84		12	3099.74	1	3099.74		84		29	3008.84	2	1504.42
	85		3096.23	3	1032.08		85		2508.47	1	2508.47		85		1620.42	1	1620.42		90		18	1796.23	1	1796.23		85		13	5089.76	2	2544.88		85		30	1377.88	2	688.94
	86		3819.21	2	1909.6		86		1417.03	1	1417.03		86		2203.33	1	2203.33		91		19	1932.17	2	966.087		86	seq81592	1	2704.01	2	1352		86	seq81695	1	1979.9	2	989.948
	87		2582.12	2	1291.06		87		2798.42	3	932.808		87		1750.78	1	1750.78		92		20	2713.93	2	1356.96		87		2	3144.67	2	1572.34		87		2	1992.19	2	996.094
	88		3438.35	2	1719.17		88		2164.69	1	2164.69		88		2304.66	3	768.221		94		22	1842.3	1	1842.3		88		3	2194.55	2	1097.27		88		3	1700.89	1	1700.89
	89		4503.86	2	2251.93		89		2369.53	3	789.844		89		2489.05	1	2489.05		95		23	2637.28	2	1318.64		89		4	3185.68	3	1061.89		89		4	2249.92	3	749.972
	90		3827.06	5	765.411		90		2634.9	2	1317.45		90	seq81512	1558.24	4	389.559		96		24	1740.04	2	870.02		90		5	2708.04	2	1354.02		90		5	2213.04	3	737.679
	91		1704.3	3	568.1		91		1752.44	1	1752.44		91		1519.91	2	759.957		97		25	2160.67	2	1080.33		91		6	2329.35	4	582.338		91		6	2397.63	2	1198.81
	92		3550.84	1	3550.84		92		2386.58	1	2386.58		92		2284.62	1	2284.62		98		26	2338.85	1	2338.85		92		7	3641.53	1	3641.53		92		7	2285.14	4	571.285
	93		2367.57	3	789.19		93		3220.7	1	3220.7		93		1860.48	3	620.162		99	seq81789	1	2490.39	5	498.078		93		8	1965.95	1	1965.95		93		8	2604.64	3	868.212
	94		2945.83	1	2945.83		94		2105.92	2	1052.96		94		1911.93	3	637.309		100		2	2972.99	1	2972.99		94		9	3171.12	2	1585.56		94		9	1711.84	3	570.613
	95		1935.17	2	967.584		95		1856.04	1	1856.04		95		2235.56	3	745.186		101		3	2020.39	1	2020.39		95		10	2415.6	1	2415.6		95		10	2507.64	1	2507.64
	96		1753.37	1	1753.37		96	seq81419	1948.8	2	974.402		96		1450.6	2	725.301		102		4	3160.27	6	526.712		96		11	4060.92	1	4060.92		96		11	2604.22	2	1302.11
	97		2279.56	3	759.854		97		2167.59	2	1083.79		97		1493.88	1	1493.88		103		5	2700.7	3	900.235		97		12	3176.39	2	1588.19		97		12	1649.55	1	1649.55
	98		2556.09	4	639.022		98		2132.36	2	1066.18		98		2579.43	4	644.858		104		6	5177.46	1	5177.46		98		13	1600.69	3	533.564		98		13	3116.06	2	1558.03
	99		2076.17	2	1038.08		99		2092.59	2	1046.3		99		1927.21	2	963.607		105		7	3695.25	1	3695.25		99		14	3063.9	4	765.974		99		14	2100.24	2	1050.12
	100		1943.43	3	647.811		100		2488.32	3	829.442		100		1312.49	3	437.498		106		8	2487.6	2	1243.8		100		15	1775.99	2	887.994		100		15	2351.97	4	587.993
	101		1906.04	1	1906.04		101		1832.7	2	916.349		101		1640.36	3	546.786		107		9	3548.36	3	1182.79		101		16	2267.58	2	1133.79		101		16	1702.13	1	1702.13
	102		2395.56	1	2395.56		102		2357.03	1	2357.03		102		1484.48	4	371.121		108		10	2227.4	1	2227.4		102		17	2486.36	1	2486.36		102		17	1951.49	2	975.745
	103	seq81335	2033.92	2	1016.96		103		2085.57	3	695.19		103		2250.12	4	562.53		109		11	4578.54	4	1144.64		103		18	3094.06	2	1547.03		103		18	2984.25	2	1492.13
	104		2750.18	5	550.037		104		3215.95	1	3215.95		104		1216.84	2	608.42		110		12	3489.38	2	1744.69		104		19	1880.83	2	940.417		104		19	1879.28	2	939.642
	105		2235.35	1	2235.35		105		2377.38	1	2377.38		105		2322.53	1	2322.53		111		13	3040.24	2	1520.12									105		20	1639.02	1	1639.02
	106		2831.99	4	707.999		106		1817	2	908.498		106		1684.05	2	842.027		112		14	2531.92	2	1265.96					2751.65	2.09615	1655.1		106		21	2314.58	1	2314.58
	107		1376.64	1	1376.64		107		3037.25	1	3037.25		107		1480.35	3	493.45																107		22	2557.95	1	2557.95
	108		1766.79	2	883.397		108		1962.23	3	654.077		108		1491.3	1	1491.3					2374.37	1.98113	1518.12									108		23	2719.4	1	2719.4
	109		2552.58	2	1276.29		109		2475.83	2	1237.91		109		1624.55	4	406.139																109		24	1942.81	1	1942.81
	110		1696.24	3	565.414		110		2233.39	1	2233.39		110		1455.35	2	727.677																110	seq81698	1	1793.96	1	1793.96
	111		879.885	2	439.943		111		1320.55	1	1320.55		111		1195.46	1	1195.46																111		2	2491.32	1	2491.32
	112		2668.17	4	667.041		112		2846.46	4	711.614		112		1581.17	2	790.585																112		3	1753.57	2	876.786
	113		1822.37	1	1822.37		113		2329.87	2	1164.93		113		1553.49	1	1553.49																113		4	3084.97	3	1028.32
	114		2651.43	2	1325.72		114		2025.55	2	1012.78		114		1667.32	3	555.773																114		5	2019.77	2	1009.88
	115		2299.39	2	1149.7		115		2452.27	2	1226.14		115		1279.03	3	426.342																115		6	1288.22	2	644.109
	116		1633.75	1	1633.75		116		2287.62	1	2287.62		116		2045.18	4	511.295																116		7	1898.19	1	1898.19
	117		1720	1	1720		117		2365.09	3	788.364		117		2055.3	1	2055.3																117		8	1685.5	1	1685.5
	118		2036.71	4	509.177		118		2103.75	2	1051.87		118		1788.8	1	1788.8																118		9	2509.81	4	627.453
	119		2595.13	2	1297.57		119		3214.3	1	3214.3		119		1835.38	2	917.692																119		10	1522.19	2	761.093
	120		1583.65	1	1583.65		120		2230.39	3	743.464		120		1425.91	1	1425.91																120		11	1832.8	2	916.401
	121		2284.21	6	380.702		121		1813.17	3	604.392		121		1948.18	2	974.092																121		12	1250	4	312.5
	122		1970.81	2	985.403		122		2780.76	3	926.92		122		1703.27	2	851.633																122		13	1640.67	2	820.334
	123		1477.15	2	738.575		123		2291.13	2	1145.57		123		1818.96	2	909.48																123		14	2149.51	1	2149.51
	124		1414.65	3	471.551		124		1638.81	4	409.702		124		1885.9	1	1885.9																124		15	1051.77	2	525.886
	125		2202.19	3	734.064								125	seq81529	2424.07	3	808.025																125		16	1805.53	3	601.844
	126		1422.2	3	474.065				2369.69	2.20968	1360.22		126		3346.1	2	1673.05																126		17	1805.22	1	1805.22
	127		2043.11	3	681.038								127		1623.31	3	541.105																127		18	1927.32	2	963.659
	128		1522.08	3	507.361								128		1622.07	1	1622.07																128		19	2149.82	1	2149.82
	129		2522.31	1	2522.31								129		2459.3	1	2459.3																129		20	956.015	2	478.008
	130		2281.42	2	1140.71								130		1584.89	3	528.296																130		21	2114.39	1	2114.39
	131		1720.1	1	1720.1								131		2270.68	3	756.893																131		22	2073.17	3	691.058
	132		1232.44	1	1232.44								132		1601.31	2	800.656																132		23	2012.02	3	670.674
	133		2271.19	3	757.065								133		2097.55	3	699.184																133		24	2177.81	1	2177.81
													134		2212.42	2	1106.21																134		25	2545.96	2	1272.98
			2298.48	2.34586	1198.46								135		1655.65	1	1655.65																135		26	1710.19	1	1710.19
													136		1832.18	3	610.727																136		27	2345.88	2	1172.94
													137		1759.87	2	879.937																137		28	3065.03	2	1532.52
													138		2225.43	2	1112.72																138		29	2048.07	3	682.691
													139		3142.92	1	3142.92
													140		2396.6	3	798.866																			2023.57	1.8913	1294.32
													141		2385.65	3	795.216
													142		1800.68	1	1800.68
													143		1699.96	2	849.981
													144		2874.86	2	1437.43
													145		2113.15	2	1056.57
													146		1766.79	2	883.397
													147		1154.97	2	577.483
													148		1975.25	1	1975.25
													149		2041.25	1	2041.25
													150		1209.82	3	403.272
													151		2512.7	3	837.568
													152		2488.22	2	1244.11
													153		2277.91	2	1138.95
															1886.57	2.23529	1116.15

## Sheet: myonuclei, domain（Im）
	Im1						Im2						Im3						Im4						Im5						Im6
	No.	image	CSA (um2)	nuclei	domain size		No.	image	CSA (um2)	nuclei	domain size		No.	image	CSA (um2)	nuclei	domain size		No.	image	CSA (um2)	nuclei	domain size		No.	image	CSA (um2)	nuclei	domain size		No.	image	CSA (um2)	nuclei	domain size
	1	seq80531	2053.96	1	2053.96		1	seq80505	1264.25	1	1264.25		1	seq80221	926.679	1	926.679		1	seq80255	1997.97	2	998.987		1	seq80314	943.103	1	943.103		1	seq80478	720.084	1	720.084
	2		920.997	1	920.997		2		1389.14	1	1389.14		2		1045.68	1	1045.68		2		1898.19	1	1898.19		2		614.205	1	614.205		2		954.569	2	477.284
	3		1617.53	3	539.177		3		1282.12	3	427.375		3		906.123	1	906.123		3		1457.11	1	1457.11		3		858.089	2	429.045		3		843.318	1	843.318
	4		1036.28	2	518.138		4		1217.77	1	1217.77		4		1339.45	1	1339.45		4		1435.42	1	1435.42		4		816.357	1	816.357		4		707.792	1	707.792
	5		1076.98	2	538.488		5		946.305	1	946.305		5		1085.86	1	1085.86		5		2806.17	1	2806.17		5		771.01	2	385.505		5		757.891	2	378.946
	6		2095.69	4	523.923		6		1166.33	1	1166.33		6		882.364	2	441.182		6		1560.2	3	520.067		6		1062.93	2	531.464		6		930.087	2	465.044
	7		1901.08	3	633.694		7		1324.99	1	1324.99		7		800.759	1	800.759		7		989.793	1	989.793		7		1267.04	2	633.521		7		791.773	1	791.773
	8		1802.64	3	600.879		8		1170.46	2	585.23		8		1276.75	1	1276.75		8		1434.9	1	1434.9		8		1058.59	3	352.863		8		1047.74	1	1047.74
	9		1222.21	3	407.404		9		1218.7	3	406.233		9		891.558	1	891.558		9		1489.54	2	744.772		9		922.96	2	461.48		9		1320.86	1	1320.86
	10		1270.66	2	635.329		10		1242.46	2	621.229		10		797.041	1	797.041		10		1220.25	1	1220.25		10		635.794	1	635.794		10		863.461	4	215.865
	11		2057.47	2	1028.74		11		1301.54	1	1301.54		11		946.408	1	946.408		11		1737.35	1	1737.35		11		959.424	1	959.424		11		901.577	1	901.577
	12		1531.69	1	1531.69		12		1216.32	1	1216.32		12		1493.99	2	746.993		12		1872.36	1	1872.36		12		1108.17	1	1108.17		12		751.074	1	751.074
	13		598.504	1	598.504		13		1265.6	3	421.866		13		596.128	2	298.064		13		1231.61	3	410.537		13		832.575	1	832.575		13		911.184	1	911.184
	14		931.43	1	931.43		14		1083.17	1	1083.17		14		893.21	1	893.21		14		1552.25	3	517.415		14		1281.61	3	427.203		14		1071.6	1	1071.6
	15		1185.64	1	1185.64		15		1589.74	2	794.871		15		985.558	1	985.558		15		1029.36	1	1029.36		15		1190.19	1	1190.19		15		1436.76	2	718.38
	16		870.485	1	870.485		16		1424.16	3	474.719		16		1367.14	2	683.569		16		883.81	1	883.81		16		698.805	1	698.805		16		892.9	3	297.633
	17		1008.49	2	504.245		17		1445.64	3	481.881		17		1194.73	1	1194.73		17		1536.34	2	768.169		17		1092.57	1	1092.57		17		1003.43	2	501.714
	18		1332.84	1	1332.84		18		1292.04	1	1292.04		18		287.683	1	287.683		18		1572.29	1	1572.29		18		1186.88	3	395.628		18		1189.57	2	594.785
	19		1650.17	1	1650.17		19		1172.01	2	586.005		19		802.412	1	802.412		19		1120.67	2	560.335		19		1295.55	1	1295.55		19		812.019	2	406.009
	20		1658.95	2	829.476		20		1259.3	1	1259.3		20		864.287	1	864.287		20		1271.38	2	635.691		20		744.256	1	744.256		20		1144.02	4	286.004
	21		1242.77	1	1242.77		21		1247.73	1	1247.73		21		1282.43	2	641.217		21		1052.6	1	1052.6		21		622.055	1	622.055		21		943	1	943
	22		1487.69	1	1487.69		22		1414.24	1	1414.24		22		1148.04	2	574.022		22		1585.4	1	1585.4		22		1243.18	1	1243.18		22		1252.79	1	1252.79
	23		1424.98	1	1424.98		23		1238.43	1	1238.43		23		803.962	2	401.981		23		1091.02	1	1091.02		23		1331.5	2	665.75		23		1225.1	3	408.368
	24		1544.91	1	1544.91		24		963.246	2	481.623		24		1410.32	2	705.158		24		1198.35	1	1198.35		24		719.051	1	719.051		24		949.094	1	949.094
	25		1836.21	2	918.105		25		1016.34	1	1016.34		25		1227.07	3	409.022		25		1349.47	1	1349.47		25		1198.25	1	1198.25		25		1547.29	4	386.822
	26		1152.38	2	576.191		26		1155.07	2	577.534		26		746.219	2	373.109		26		1294.83	1	1294.83		26		1067.68	1	1067.68		26		918.105	1	918.105
	27		1000.33	1	1000.33		27		1340.59	2	670.295		27		1033.49	1	1033.49		27		1084.62	2	542.31		27		664.717	1	664.717		27		883.604	1	883.604
	28		1625.38	2	812.69		28		1214.46	1	1214.46		28		939.281	1	939.281		28		1646.04	3	548.68		28		739.814	3	246.605		28		887.839	4	221.96
	29		1201.35	1	1201.35		29		1391.1	3	463.701		29		822.865	1	822.865		29		868.419	2	434.21		29		995.681	1	995.681		29		1263.94	3	421.315
	30		1667.42	1	1667.42		30		930.707	1	930.707		30		868.316	1	868.316		30		1380.67	1	1380.67		30		1104.35	1	1104.35		30		849.206	1	849.206
	31		1587.26	1	1587.26		31		1080.69	1	1080.69		31		1207.54	1	1207.54		31		1222.11	2	611.054		31		961.49	2	480.745		31		1043.82	1	1043.82
	32		1261.88	2	630.939		32		1354.02	1	1354.02		32		634.658	1	634.658		32		899.821	1	899.821		32		668.332	1	668.332		32		1800.99	1	1800.99
	33		1945.7	3	648.568		33		1601.83	1	1601.83		33		1036.07	1	1036.07		33		831.129	2	415.564		33		1204.03	3	401.344		33		1588.09	1	1588.09
	34		1502.04	3	500.681		34		1055.7	1	1055.7		34		794.871	1	794.871		34		784.025	1	784.025		34		723.287	1	723.287		34		1882.28	2	941.14
	35		1786.42	2	893.21		35		1051.15	1	1051.15		35		1302.27	1	1302.27		35		1409.8	2	704.9		35		996.714	1	996.714		35		975.951	1	975.951
	36		1431.08	2	715.539		36		1107.35	1	1107.35		36		1104.76	2	552.381		36		1390.59	2	695.293		36		694.673	1	694.673		36		1303.4	1	1303.4
	37		1160.13	1	1160.13		37		1197.21	1	1197.21		37		1455.15	1	1455.15		37	seq80280	822.245	1	822.245		37		917.795	1	917.795		37		1058.07	3	352.691
	38		1922.88	3	640.959		38		1160.65	1	1160.65		38		1149.8	1	1149.8		38		1085.65	1	1085.65		38		1117.26	2	558.631		38		1481.38	2	740.692
	39		2180.71	4	545.176		39		691.058	2	345.529		39		1228	2	613.998		39		1147.22	1	1147.22		39		710.788	1	710.788		39		1508.34	1	1508.34
	40		891.764	1	891.764		40		1087.72	1	1087.72		40		628.15	1	628.15		40		936.182	1	936.182		40		710.374	2	355.187		40		1219.73	1	1219.73
	41	seq80545	1663.6	1	1663.6		41		1258.37	1	1258.37		41		1295.86	3	431.954		41		738.678	2	369.339		41		1000.43	1	1000.43		41		1576.42	1	1576.42
	42		747.458	2	373.729		42		1151.76	1	1151.76		42		1186.88	2	593.442		42		1304.44	4	326.109		42		1150.52	1	1150.52		42		1469.92	1	1469.92
	43		671.741	1	671.741		43		1134.51	2	567.256		43		1169.94	2	584.972		43		1167.98	1	1167.98		43		1197.21	2	598.607		43		1152.59	2	576.295
	44		789.913	1	789.913		44		1381.6	1	1381.6		44		1015.2	2	507.602		44		600.156	1	600.156		44		845.28	2	422.64		44		1057.76	2	528.881
	45		849.619	3	283.206		45		1317.35	3	439.116		45		894.037	1	894.037		45		749.731	1	749.731		45		703.144	2	351.572		45		2399.9	3	799.967
	46		1952.32	1	1952.32		46		964.692	1	964.692		46		1040.62	1	1040.62		46		1288.01	2	644.006		46		879.575	1	879.575		46		1267.56	1	1267.56
	47		915.316	1	915.316		47		1225.62	1	1225.62		47		935.562	2	467.781		47		1210.54	1	1210.54		47		631.869	1	631.869		47		1536.03	2	768.014
	48		1556.07	1	1556.07		48		1244.01	1	1244.01		48		691.884	1	691.884		48		1492.54	1	1492.54		48		990.103	2	495.052		48		1274.58	2	637.292
	49		1938.99	1	1938.99		49		1084.83	1	1084.83		49		1006.32	1	1006.32		49		709.238	1	709.238		49		1045.37	2	522.684		49		1709.15	2	854.577
	50		986.074	1	986.074		50	seq80518	1515.16	1	1515.16		50		723.906	1	723.906		50		1046.81	1	1046.81		50		767.704	1	767.704		50		1739.32	2	869.659
	51		1808.42	1	1808.42		51		1780.43	1	1780.43		51		827.927	2	413.963		51		1120.77	1	1120.77		51		1473.64	1	1473.64		51		974.092	1	974.092
	52		1487.48	2	743.739		52		1216.12	2	608.059		52		893.314	1	893.314		52		1399.26	2	699.632		52		904.057	2	452.028		52		1551.01	5	310.201
	53		1221.8	1	1221.8		53		1693.97	2	846.985		53		1076.87	1	1076.87		53		916.659	1	916.659		53		930.501	1	930.501		53		1574.04	4	393.51
	54		1187.71	2	593.855		54		1498.63	3	499.545		54		1507.42	1	1507.42		54		1301.96	1	1301.96		54		1160.03	1	1160.03		54	seq80472	1029.46	1	1029.46
	55		909.015	1	909.015		55		1320.24	3	440.08		55		821.419	1	821.419		55		1429.01	2	714.506		55		1076.05	1	1076.05		55		1566.81	1	1566.81
	56		1408.97	3	469.658		56		1159.3	2	579.652		56		1333.46	1	1333.46		56		769.977	1	769.977		56		1239.67	4	309.917		56		2142.9	3	714.3
	57		986.074	2	493.037		57		882.571	1	882.571		57		975.848	2	487.924		57		1407.42	2	703.712		57		616.994	1	616.994		57		967.584	1	967.584
	58		1338.52	1	1338.52		58		1318.28	2	659.139		58	seq80206	768.014	1	768.014		58		740.95	1	740.95		58		1238.02	1	1238.02		58		1100.63	1	1100.63
	59		1868.23	1	1868.23		59		1381.19	1	1381.19		59		575.675	1	575.675		59		765.329	1	765.329		59		1372.51	1	1372.51		59		1047.12	2	523.562
	60		1458.04	1	1458.04		60		1000.85	2	500.423		60		909.738	1	909.738		60		1259.92	1	1259.92		60		722.667	1	722.667		60		1565.36	2	782.682
	61		954.569	2	477.284		61		901.371	2	450.685		61		974.918	1	974.918		61		652.321	1	652.321		61		1433.35	3	477.784		61		1471.36	2	735.682
	62		959.527	1	959.527		62		1015.31	1	1015.31		62		1287.81	2	643.903		62		1038.14	2	519.068		62		624.535	2	312.267		62		1203.1	1	1203.1
	63		1497.09	1	1497.09		63		896.826	1	896.826		63		1353.92	1	1353.92		63		925.646	3	308.549		63		613.585	1	613.585		63		1205.17	1	1205.17
	64		1003.43	1	1003.43		64		1117.98	1	1117.98		64		1015.2	3	338.401		64		741.983	2	370.992		64		991.033	2	495.516		64		1456.39	2	728.193
	65		1640.88	2	820.438		65		1883.93	3	627.978		65		1358.98	2	679.489		65		1562.47	2	781.236		65		1380.46	2	690.231		65		1882.38	1	1882.38
	66		1344.31	2	672.154		66		1775.26	1	1775.26		66		953.742	2	476.871		66		1654.51	2	827.255		66		774.212	2	387.106		66		1630.13	1	1630.13
	67		1738.49	1	1738.49		67		1448.23	1	1448.23		67		1035.97	2	517.984		67		867.386	2	433.693		67		1197.42	1	1197.42		67		989.277	1	989.277
	68		1143.4	1	1143.4		68		1370.96	3	456.987		68		1497.6	2	748.801		68		1090.4	1	1090.4		68		1466.1	2	733.048		68		1448.95	1	1448.95
	69		1420.65	1	1420.65		69		1372.51	3	457.503		69		944.652	2	472.326		69		1037.83	1	1037.83		69		1178.31	1	1178.31		69		578.98	2	289.49
	70		1670.11	1	1670.11		70		1632.3	1	1632.3		70		1253.61	3	417.871		70		741.364	2	370.682		70	seq80436	813.981	1	813.981		70		493.657	1	493.657
	71		952.09	1	952.09		71		1293.07	1	1293.07		71		1285.22	2	642.612		71		1377.98	3	459.328		71		1272	1	1272		71		777.518	1	777.518
	72		1553.9	2	776.949		72		1235.33	1	1235.33		72		614.618	2	307.309		72		748.181	1	748.181		72		1115.61	3	371.87		72		1320.55	1	1320.55
	73		1121.7	2	560.852		73		1241.43	2	620.713		73		1349.68	1	1349.68		73		677.939	1	677.939		73		802.515	2	401.258		73		1723.62	3	574.539
	74		1585.92	2	792.96		74		1294.83	1	1294.83		74		868.109	1	868.109		74		997.127	4	249.282		74		1074.7	1	1074.7		74		956.222	2	478.111
	75		1611.33	1	1611.33		75		1326.65	2	663.323		75		870.795	1	870.795		75		994.235	1	994.235		75		1252.58	2	626.291		75		1405.98	4	351.494
	76		1716.39	1	1716.39		76		837.74	1	837.74		76		987.727	1	987.727		76		796.008	1	796.008		76		1930.21	1	1930.21		76		1609.37	1	1609.37
	77		1362.7	2	681.348		77		1180.07	4	295.017		77		1107.86	1	1107.86		77		855.61	1	855.61		77		1169.12	1	1169.12		77		590.55	1	590.55
	78		1070.98	1	1070.98		78		1248.04	4	312.009		78		1672.69	2	836.345		78		800.966	1	800.966		78		736.199	1	736.199		78		956.325	2	478.162
	79		1218.18	1	1218.18		79		1259.09	1	1259.09		79		955.085	1	955.085		79		719.155	2	359.577		79		965.828	1	965.828		79		616.684	3	205.561
	80		1146.8	1	1146.8		80		1157.34	2	578.671		80		1450.71	1	1450.71		80		1190.19	2	595.095		80		1178	2	589		80		1392.86	3	464.286
	81		1625.17	1	1625.17		81		1542.74	3	514.248		81		1362.59	2	681.296		81		1098.87	2	549.437		81		1340.18	2	670.089		81		489.628	1	489.628
	82	seq80560	2155.19	3	718.397		82		1452.77	1	1452.77		82		1344.41	2	672.206		82		1086.17	1	1086.17		82		1366.62	2	683.311		82		854.164	1	854.164
	83		1129.97	1	1129.97		83		1457.83	1	1457.83		83		659.862	1	659.862		83		883.294	1	883.294		83		1259.61	2	629.803		83		1438.1	3	479.368
	84		2933.23	2	1466.61		84		858.709	1	858.709		84		881.125	1	881.125		84	seq80283	1028.22	1	1028.22		84		829.889	1	829.889		84		825.138	1	825.138
	85		1718.76	2	859.381		85		1409.28	2	704.641		85		941.037	1	941.037		85		992.789	2	496.394		85		1629.51	2	814.756		85		766.671	1	766.671
	86		2663.1	4	665.776		86		1329.02	2	664.511		86		1207.54	2	603.772		86		821.006	1	821.006		86		941.553	2	470.777		86		1545.53	3	515.177
	87		1904.8	2	952.4		87		1309.08	2	654.542		87		1477.25	1	1477.25		87		805.924	2	402.962		87		984.422	1	984.422		87		903.024	2	451.512
	88		1522.29	3	507.43		88		1288.12	1	1288.12		88		686.513	1	686.513		88		987.831	1	987.831		88		1687.57	2	843.783		88		853.234	1	853.234
	89		2264.07	2	1132.03		89	seq80501	1132.24	1	1132.24		89		955.292	2	477.646		89		813.258	1	813.258		89		1323.65	1	1323.65		89		1464.34	3	488.113
	90		2311.38	4	577.844		90		1137.3	2	568.651		90		746.942	1	746.942		90		1088.13	1	1088.13		90		998.057	1	998.057		90		974.195	1	974.195
	91		4350.77	1	4350.77		91		1875.77	2	937.886		91		628.46	2	314.23		91		696.636	3	232.212		91		1292.14	2	646.072		91		1037.83	1	1037.83
	92		2015.02	1	2015.02		92		1192.88	1	1192.88		92		800.863	1	800.863		92		941.657	1	941.657		92		1467.13	3	489.043		92		1393.89	2	696.946
	93		2937.67	1	2937.67		93		1814.62	3	604.874		93		1233.57	2	616.787		93		677.423	1	677.423		93		522.684	1	522.684		93		558.218	1	558.218
	94		2019.25	1	2019.25		94		1420.34	3	473.445		94		912.837	2	456.418		94		908.085	1	908.085		94		574.642	1	574.642		94		1107.45	2	553.724
	95		1996.42	4	499.106		95		1652.55	1	1652.55		95		1029.87	1	1029.87		95		841.665	1	841.665		95		884.947	1	884.947		95		808.713	2	404.357
	96		1604	2	801.999		96		1261.15	2	630.577		96		1168.5	1	1168.5		96		981.116	2	490.558		96		675.357	2	337.678		96		1375.09	1	1375.09
	97		1892.09	1	1892.09		97		1694.28	1	1694.28		97		830.199	1	830.199		97		838.773	1	838.773		97		1223.24	1	1223.24		97		1448.23	2	724.113
	98		2595.03	3	865.01		98		1332.53	1	1332.53		98		743.016	1	743.016		98		1138.13	2	569.064		98		731.964	1	731.964		98		842.285	1	842.285
	99		450.995	2	225.498		99		1530.14	3	510.047		99		1230.37	2	615.186		99		1326.34	1	1326.34		99		1248.55	3	416.184		99		939.487	1	939.487
	100		1985.16	2	992.582		100		1059.73	1	1059.73		100		675.047	1	675.047		100		1025.33	1	1025.33		100		1157.86	2	578.929		100		1466.41	1	1466.41
	101		1390.69	1	1390.69		101		2200.75	2	1100.37		101		516.176	2	258.088		101		905.709	1	905.709		101		713.577	1	713.577		101		1305.47	3	435.156
	102		1354.02	1	1354.02		102		1138.75	1	1138.75		102		964.279	1	964.279		102		969.134	3	323.045		102		607.181	1	607.181		102		1039.27	2	519.636
	103		2085.78	3	695.259		103		1720.83	1	1720.83		103		668.023	1	668.023		103		1165.19	1	1165.19		103		1233.26	2	616.632		103		1510.72	3	503.574
	104		788.364	2	394.182		104		1836.42	1	1836.42		104		785.471	2	392.736		104		797.144	3	265.715		104		1077.08	2	538.54		104		785.162	2	392.581
	105		1594.6	2	797.299		105		1417.44	2	708.722		105		749.421	1	749.421		105		630.319	3	210.106		105		1126.15	2	563.073		105	seq80477	1441	1	1441
	106	seq80536	1724.44	1	1724.44		106		1282.02	1	1282.02		106		524.13	2	262.065		106		990.929	1	990.929		106		924.923	2	462.461		106		1207.75	1	1207.75
	107		938.558	1	938.558		107		1722.38	1	1722.38		107		743.843	1	743.843		107		1156.41	2	578.206		107		1488.72	1	1488.72		107		1057.66	1	1057.66
	108		2030.1	1	2030.1		108		1177.17	1	1177.17		108		1092.37	1	1092.37		108		679.489	1	679.489		108		869.245	1	869.245		108		1292.04	1	1292.04
	109		1957.07	2	978.534		109		1530.14	3	510.047		109		474.547	1	474.547		109		687.133	1	687.133		109		1351.44	1	1351.44		109		1617.94	2	808.972
	110		1147.32	2	573.661		110		1228.51	1	1228.51		110		790.843	1	790.843		110		1005.91	2	502.954		110		638.686	1	638.686		110		1476.94	2	738.471
	111		1127.18	1	1127.18		111		1511.34	2	755.67		111	seq80215	2174.51	3	724.836		111		869.969	2	434.984		111		1197.01	1	1197.01		111		2313.44	4	578.361
	112		1416	1	1416		112		1179.34	1	1179.34		112		2121.21	1	2121.21		112		1036.69	1	1036.69		112		869.865	2	434.933		112		1661.74	3	553.914
	113		1072.12	1	1072.12		113		1154.14	1	1154.14		113		4377.84	1	4377.84		113		636.104	1	636.104		113		749.524	1	749.524		113		989.896	1	989.896
	114		769.46	1	769.46		114		1263.53	1	1263.53		114		2353.83	1	2353.83		114		695.293	1	695.293		114		1231.2	2	615.599		114		1634.47	2	817.235
	115		1237.29	2	618.647		115		1749.23	1	1749.23		115		2041.25	2	1020.63		115		879.265	1	879.265		115		890.111	3	296.704		115		1248.04	3	416.012
	116		1724.03	3	574.676		116		1134.62	1	1134.62		116		2748.84	1	2748.84		116		1011.18	1	1011.18		116		1096.09	1	1096.09		116		904.16	1	904.16
	117		1267.56	3	422.52		117		1339.87	1	1339.87		117		1631.89	3	543.963		117		565.965	1	565.965		117		1059.73	3	353.242		117		1164.26	2	582.131
	118		1527.76	1	1527.76		118		1783.43	3	594.475		118		2190	1	2190		118		726.076	1	726.076		118		677.526	1	677.526		118		1097.95	1	1097.95
	119		974.815	1	974.815		119	seq80499	1253.1	1	1253.1		119		848.483	2	424.241		119		907.672	1	907.672		119		1128.11	1	1128.11		119		1696.24	3	565.414
	120		1028.22	1	1028.22		120		1484.9	2	742.448		120		2171.72	1	2171.72		120		944.446	1	944.446		120		723.596	1	723.596		120		842.905	1	842.905
	121		884.637	1	884.637		121		972.439	2	486.22		121		1617.94	2	808.972		121		774.832	2	387.416		121		875.96	3	291.987		121		453.371	1	453.371
	122		1380.26	1	1380.26		122		1341.93	1	1341.93		122		2058.82	3	686.272		122		780.926	2	390.463		122		1484.07	1	1484.07		122		1794.17	3	598.056
	123		899.408	1	899.408		123		1043.92	2	521.96		123		995.165	1	995.165		123		836.397	1	836.397		123		1283.26	1	1283.26		123		1536.65	1	1536.65
	124		1221.39	1	1221.39		124		1180.69	1	1180.69		124		1921.74	1	1921.74		124		615.238	1	615.238		124		645.297	1	645.297		124		1184.61	1	1184.61
	125		1398.33	1	1398.33		125		1191.02	2	595.508		125		1287.5	3	429.165		125		843.834	1	843.834		125		1167.05	1	1167.05		125		1096.19	2	548.095
	126		711.098	1	711.098		126		1480.45	1	1480.45		126		1338.94	1	1338.94		126		840.322	1	840.322		126	seq80301	786.401	1	786.401		126		1531.79	2	765.897
	127		1602.55	1	1602.55		127		1094.02	1	1094.02		127		2120.48	1	2120.48		127		562.969	1	562.969		127		1140.09	1	1140.09		127		1628.69	2	814.343
	128		1336.05	2	668.023		128		1445.54	1	1445.54		128		2313.86	3	771.285		128		786.401	1	786.401		128		578.671	1	578.671		128		945.685	1	945.685
	129		1692.63	2	846.313		129		1115.3	1	1115.3		129		1417.55	1	1417.55		129		604.082	1	604.082		129		1054.15	2	527.074		129		1424.16	1	1424.16
	130		1581.58	1	1581.58		130		1345.76	1	1345.76		130		2322.12	2	1161.06		130		757.065	1	757.065		130		526.092	2	263.046		130		1215.91	1	1215.91
	131		1130.17	2	565.087		131		1606.17	1	1606.17		131		1226.55	1	1226.55		131		727.212	1	727.212		131		1003.53	1	1003.53		131		1101.77	1	1101.77
	132		1435.31	2	717.657		132		1464.55	3	488.182		132		2090.63	1	2090.63		132		784.438	1	784.438		132		946.822	3	315.607		132		793.322	1	793.322
	133		2057.99	5	411.598		133		1217.36	2	608.678		133		945.066	1	945.066		133		844.144	1	844.144		133		910.358	3	303.453		133		914.283	2	457.141
	134		987.417	1	987.417		134		1402.57	1	1402.57		134		1858.52	1	1858.52		134		701.697	1	701.697		134		1452.56	1	1452.56		134		1283.16	1	1283.16
	135		1749.44	1	1749.44		135		915.832	1	915.832		135		980.187	2	490.093		135		796.318	3	265.439		135		1298.03	3	432.677		135		751.797	1	751.797
	136		1277.06	1	1277.06		136		1254.54	1	1254.54		136		1122.12	1	1122.12		136		586.005	1	586.005		136		682.794	1	682.794		136		577.121	1	577.121
	137		921.824	1	921.824		137		1466.41	1	1466.41		137		1105.49	1	1105.49		137		594.992	2	297.496		137		795.388	1	795.388		137		960.354	1	960.354
	138		827.823	1	827.823		138		1380.88	2	690.438		138		1155.69	1	1155.69		138		776.071	1	776.071		138		744.876	1	744.876		138		1630.75	1	1630.75
	139		1336.25	1	1336.25		139		983.699	1	983.699		139		1052.91	2	526.454		139		938.558	1	938.558		139		918.105	2	459.052		139		1540.16	1	1540.16
	140	seq80542	1645.32	2	822.658		140		1806.36	1	1806.36		140		1303.71	1	1303.71		140		1010.97	1	1010.97		140		2397.73	5	479.547		140		840.632	2	420.316
	141		2607.22	4	651.805		141		1529.21	1	1529.21		141	seq80219	1430.56	2	715.281		141		573.816	1	573.816		141		1496.26	1	1496.26		141		826.894	2	413.447
	142		1706.57	2	853.286		142		1594.7	1	1594.7		142		880.195	2	440.097		142		617.2	2	308.6		142		788.984	2	394.492		142		1422.3	1	1422.3
	143		1283.47	1	1283.47		143		2360.65	3	786.883		143		947.235	1	947.235		143		734.133	1	734.133		143		1448.43	1	1448.43		143		1110.75	1	1110.75
	144		1636.12	2	818.062		144		1651.1	2	825.551		144		946.512	2	473.256		144		692.504	2	346.252		144		1497.5	1	1497.5		144		749.627	1	749.627
	145		2291.03	2	1145.51		145		1386.76	1	1386.76		145		1194.53	1	1194.53		145		592.203	1	592.203		145		996.094	1	996.094		145		1018.82	1	1018.82
	146		1501.63	1	1501.63		146		1621.35	1	1621.35		146		1169.94	1	1169.94		146	seq80281	786.608	1	786.608		146		1273.24	1	1273.24		146		950.644	1	950.644
	147		1790.45	1	1790.45		147		2074	2	1037		147		892.9	2	446.45		147		1242.77	1	1242.77		147		664.511	2	332.255		147	seq80450	1271.48	1	1271.48
	148		1450.29	2	725.146		148		1948.29	1	1948.29		148		1229.13	1	1229.13		148		750.557	1	750.557		148		1411.14	1	1411.14		148		1173.46	2	586.728
	149		1893.75	1	1893.75		149		1761.63	1	1761.63		149		1444.82	2	722.409		149		439.323	1	439.323		149		875.237	1	875.237		149		957.461	1	957.461
	150		529.501	1	529.501		150		1557.1	2	778.551		150		1115.09	2	557.546		150		1098.26	1	1098.26		150		783.406	2	391.703		150		1191.64	3	397.212
	151		1510.72	1	1510.72		151		2115.53	1	2115.53		151		1087.62	2	543.808		151		677.733	1	677.733		151		551.71	1	551.71		151		969.754	2	484.877
	152		1811.73	3	603.91		152	seq80497	919.758	2	459.879		152		1193.08	2	596.541		152		1440.17	3	480.056		152		422.279	1	422.279		152		877.199	1	877.199
	153		2368.29	2	1184.15		153		1338.11	2	669.056		153		1085.03	1	1085.03		153		754.482	1	754.482		153		779.17	1	779.17		153		1214.57	2	607.284
	154		1869.06	1	1869.06		154		1894.26	1	1894.26		154		774.832	1	774.832		154		964.692	2	482.346		154		947.131	1	947.131		154		838.773	2	419.386
	155		2147.86	1	2147.86		155		1219.84	1	1219.84		155		790.223	2	395.112		155		873.791	1	873.791		155		401.723	1	401.723		155		1311.25	1	1311.25
	156		1452.15	1	1452.15		156		1896.64	1	1896.64		156		900.854	2	450.427		156		869.452	1	869.452		156		482.294	1	482.294		156		1168.81	3	389.602
	157		1075.12	1	1075.12		157		1197.01	1	1197.01		157		1402.26	2	701.129		157		1225.93	3	408.643		157		713.06	1	713.06		157		1434.18	1	1434.18
	158		1818.24	1	1818.24		158		1586.33	2	793.167		158		349.867	1	349.867		158		1270.45	1	1270.45		158	seq80311	1472.09	3	490.696		158		847.037	2	423.518
	159		2289.17	2	1144.58		159		1712.15	1	1712.15		159		1051.36	1	1051.36		159		1394.92	1	1394.92		159		659.036	2	329.518		159		1635.3	1	1635.3
	160		1839.93	1	1839.93		160		1285.84	1	1285.84		160		776.381	1	776.381		160		935.665	1	935.665		160		1498.53	1	1498.53		160		1711.01	3	570.338
	161		1286.26	1	1286.26		161		1371.68	1	1371.68		161		703.867	2	351.933		161		1073.57	1	1073.57		161		2048.49	1	2048.49		161		1156.31	2	578.154
	162		2059.85	3	686.616		162		1661.53	2	830.767		162		1248.76	1	1248.76		162		1235.54	1	1235.54		162		2285.97	1	2285.97		162		1590.88	3	530.293
	163		2238.35	2	1119.17		163		1828.36	1	1828.36		163		1091.02	3	363.675		163		841.562	1	841.562		163		2020.7	1	2020.7		163		872.551	1	872.551
	164		1184.1	1	1184.1		164		1475.81	1	1475.81		164		1282.33	1	1282.33		164		722.047	1	722.047		164		2242.37	1	2242.37		164		1652.44	3	550.815
	165		1818.96	1	1818.96		165		1342.24	3	447.414		165		921.41	1	921.41		165		1165.19	2	582.596		165		2480.99	2	1240.5		165		732.583	1	732.583
	166		1811.32	1	1811.32		166		1215.81	1	1215.81		166		1207.65	1	1207.65		166		965.312	1	965.312		166		2097.45	1	2097.45		166		1417.96	1	1417.96
	167		1317.56	2	658.778		167		1395.03	2	697.514		167		1156.72	2	578.361		167		1171.39	1	1171.39		167		2011.3	1	2011.3		167		1884.45	2	942.225
	168		1875.77	4	468.943		168		1205.48	1	1205.48		168		721.944	2	360.972		168		1435	2	717.502		168		3032.8	4	758.201		168		1486.55	1	1486.55
	169		2302.7	3	767.567		169		1683.74	1	1683.74		169		653.354	2	326.677		169		716.882	2	358.441		169		3045.51	4	761.377		169		2026.48	1	2026.48
							170		1165.71	1	1165.71		170		977.811	2	488.905		170		821.212	1	821.212		170		821.109	1	821.109		170		1029.36	1	1029.36
			1516.02	1.64497	1094.58		171		1339.35	2	669.675		171		802.515	1	802.515		171		792.702	2	396.351		171		2520.86	2	1260.43		171		1339.14	4	334.786
							172		1352.16	1	1352.16		172		879.162	1	879.162		172		1231.41	1	1231.41		172		1136.48	1	1136.48		172		1811.94	2	905.968
							173		1226.45	1	1226.45		173		1193.81	1	1193.81		173		911.494	1	911.494		173		1698.82	3	566.275		173		1341.42	3	447.139
							174		1109.1	1	1109.1		174		2069.76	3	689.922		174		813.362	2	406.681		174		2182.98	2	1091.49		174		751.177	2	375.588
							175		1265.49	1	1265.49		175		1289.77	2	644.884		175		1161.58	1	1161.58		175		846.313	2	423.157		175		1152.28	1	1152.28
							176		1119.95	1	1119.95		176		896.826	2	448.413		176		1123.67	1	1123.67		176		619.06	1	619.06		176		1970.08	1	1970.08
							177		1271.17	2	635.587		177		1187.61	3	395.869		177		715.126	2	357.563		177		828.443	1	828.443		177		1831.35	3	610.452
							178		1159.1	2	579.549		178		913.663	1	913.663		178		986.591	1	986.591		178		1087.62	1	1087.62		178		2005.72	1	2005.72
							179		963.866	1	963.866		179		1136.99	1	1136.99		179		1277.37	3	425.791		179		1071.6	1	1071.6		179	seq80456	1639.33	1	1639.33
							180		1548.53	1	1548.53		180		698.908	1	698.908		180		703.763	1	703.763		180		2067.6	1	2067.6		180		1165.71	1	1165.71
							181		1214.88	1	1214.88		181		867.179	1	867.179		181		1119.22	1	1119.22		181		1391.62	1	1391.62		181		1557.2	1	1557.2
							182		1235.43	1	1235.43		182		1122.12	2	561.058		182		634.864	1	634.864		182	seq80294	1734.67	2	867.334		182		1761.32	4	440.33
							183		1515.89	2	757.943		183		1243.8	3	414.6		183		1063.44	1	1063.44		183		1351.02	3	450.341		183		1655.03	1	1655.03
							184		1523.74	1	1523.74		184		754.895	1	754.895		184		1158.68	1	1158.68		184		785.058	1	785.058		184		1069.02	1	1069.02
							185		1426.84	2	713.422		185		953.433	2	476.716		185		829.476	1	829.476		185		749.008	1	749.008		185		1736.84	2	868.419
							186		1286.05	2	643.025		186		760.474	1	760.474		186		1298.34	1	1298.34		186		1291.73	1	1291.73		186		1266.11	2	633.057
							187		1854.29	3	618.096		187		1184.51	1	1184.51		187		525.369	1	525.369		187		1702.65	2	851.323		187		1693.97	3	564.657
													188		887.426	1	887.426		188		839.909	2	419.955		188		977.398	2	488.699		188		1864.41	1	1864.41
									1345.27	1.51872	1049.5		189		996.198	3	332.066		189		1059.11	2	529.553		189		1301.85	1	1301.85		189		1941.47	2	970.735
													190		1089.06	1	1089.06		190		1082.55	2	541.277		190		721.427	2	360.714		190		1092.99	1	1092.99
													191	seq80220	892.9	2	446.45		191		872.344	1	872.344		191		1188.02	3	396.007		191		1072.95	1	1072.95
													192		771.423	1	771.423		192		624.844	2	312.422		192		916.969	3	305.656		192		1116.13	1	1116.13
													193		1010.45	1	1010.45		193		972.336	2	486.168		193		977.501	1	977.501		193		1297.72	3	432.574
													194		974.609	1	974.609		194		874.204	2	437.102		194		1383.15	3	461.05		194		1824.43	3	608.145
													195		1180.38	1	1180.38		195		583.319	1	583.319		195		824.105	1	824.105		195		878.852	2	439.426
													196		682.897	1	682.897		196		1064.27	1	1064.27		196		1314.66	1	1314.66		196		1470.85	1	1470.85
													197		851.375	1	851.375		197		638.79	1	638.79		197		1245.56	2	622.778		197		1497.09	1	1497.09
													198		1208.78	1	1208.78		198		728.348	1	728.348		198		1759.87	4	439.968		198		1032.66	1	1032.66
													199		1391	1	1391		199	seq80256	1262.5	2	631.249		199		1561.54	1	1561.54		199		1009.83	1	1009.83
													200		1189.98	1	1189.98		200		653.251	1	653.251		200		866.043	1	866.043		200		623.605	2	311.802
													201		470.002	1	470.002		201		2106.02	2	1053.01		201		837.946	1	837.946		201		1573.42	2	786.711
													202		1228.41	2	614.205		202		567.824	2	283.912		202		682.381	1	682.381		202		380.547	1	380.547
													203		872.861	2	436.43		203		977.191	1	977.191		203		1295.24	1	1295.24		203		1716.8	1	1716.8
													204		1471.67	1	1471.67		204		1292.56	2	646.279		204		583.732	1	583.732		204		878.852	1	878.852
													205		921.307	1	921.307		205		1054.97	1	1054.97		205		1031.32	2	515.659		205		1590.16	2	795.078
													206		1358.67	2	679.334		206		1456.28	1	1456.28		206		1266.63	2	633.315		206		1421.16	1	1421.16
													207		1189.98	3	396.661		207		1723.51	1	1723.51		207		1131.72	1	1131.72		207		1745.93	3	581.976
													208		824.414	1	824.414		208		1988.68	1	1988.68		208		761.92	1	761.92		208		972.646	1	972.646
													209		1287.81	1	1287.81		209		1944.57	1	1944.57		209		1276.13	1	1276.13		209		1457.83	1	1457.83
													210		1019.23	1	1019.23		210		1220.56	1	1220.56		210		997.127	1	997.127		210		1142.36	2	571.182
													211		807.68	1	807.68		211		954.052	1	954.052		211		925.336	1	925.336		211		1791.59	1	1791.59
													212		1310.01	2	655.007		212		1545.43	2	772.714		212		1008.39	1	1008.39		212		1124.29	1	1124.29
													213		980.393	2	490.197		213		1453.18	1	1453.18		213		1380.57	1	1380.57		213		1265.8	3	421.934
													214		1557.51	2	778.757		214		1590.98	1	1590.98		214		1000.64	1	1000.64		214		1250.41	1	1250.41
													215		879.162	3	293.054		215		963.349	1	963.349		215		1054.66	1	1054.66		215		1111.79	2	555.894
													216		1070.78	1	1070.78		216		1508.03	1	1508.03		216		941.76	1	941.76		216		594.682	2	297.341
													217		1105.18	1	1105.18		217		1682.09	2	841.045		217		1811.21	1	1811.21		217		1186.88	2	593.442
													218		914.799	2	457.4		218		1251.65	2	625.826		218		1658.95	1	1658.95		218		513.49	1	513.49
													219		1356.91	1	1356.91		219		964.382	1	964.382								219		1152.28	1	1152.28
													220		815.531	1	815.531		220		1883.42	2	941.708				1106.09	1.52294	845.776		220		862.118	2	431.059
													221		774.109	2	387.054		221		1682.3	2	841.149								221		922.03	2	461.015
													222		1003.84	1	1003.84		222		1249.9	1	1249.9								222		554.396	1	554.396
													223		1333.77	1	1333.77		223		936.595	1	936.595
													224		699.115	1	699.115		224		564.725	1	564.725										1220	1.68468	871.852
													225		1150.83	1	1150.83		225		1172.94	1	1172.94
													226		856.643	1	856.643		226		1106.11	1	1106.11
													227		691.264	1	691.264		227		1534.48	3	511.493
													228		867.283	1	867.283		228		935.665	1	935.665
													229		1295.66	2	647.828		229		790.843	1	790.843
													230		991.653	1	991.653		230		1259.81	1	1259.81
													231		992.686	2	496.343		231		1559.37	3	519.791
													232		829.166	2	414.583		232		937.835	2	468.917
													233		725.146	1	725.146		233		990.723	2	495.361
													234		569.271	1	569.271		234		1381.08	1	1381.08
													235		984.938	2	492.469		235		535.699	1	535.699
													236		913.87	1	913.87		236		962.419	1	962.419
													237		1243.7	1	1243.7		237		1384.9	1	1384.9
													238		1375.92	1	1375.92		238		1533.96	1	1533.96
													239		1005.6	2	502.799		239		821.419	1	821.419
													240		1410.83	1	1410.83		240		1391	2	695.5
													241		904.78	2	452.39		241		1392.86	1	1392.86
													242		1308.88	1	1308.88		242		1358.56	2	679.282
																			243		1046.92	3	348.972
															1105.35	1.45455	866.909		244		1556.69	2	778.344
																			255		1133.07	1	1133.07
																					1055.11	1.42449	845.826

## Sheet: myonuclei, domain（B-SES）
	B-SES2-1						B-SES2-2						B-SES2-3						B-SES2-4						B-SES2-5						B-SES2-6
	No.	image	CSA (um2)	nuclei	domain size		No.	image	CSA (um2)	nuclei	domain size		No.	image	CSA (um2)	nuclei	domain size		No.	image	CSA (um2)	nuclei	domain size		No.	image	CSA (um2)	nuclei	domain size		No.	image	CSA (um2)	nuclei	domain size
	1	seq80575	1869.86	4	467.464		1	seq81015	1070.43	1	1070.43		1	seq81057	1830.43	1	1830.43		1	seq81157	1059.67	1	1059.67		1	seq81212	1811.72	2	905.86		1	seq81095	1708.75	3	569.582
	2		1524.75	3	508.251		2		1813.89	3	604.629		2		1250.35	3	416.782		2		1544.01	4	386.003		2		2281.36	1	2281.36		2		1751.35	2	875.674
	3		1955.96	2	977.981		3		2243.85	2	1121.92		3		1503.23	2	751.613		3		1408.62	2	704.312		3		1135.42	1	1135.42		3		1042.11	2	521.054
	4		1330.34	1	1330.34		4		2048.19	2	1024.09		4		1412.7	1	1412.7		4		2065.86	1	2065.86		4		1215.27	1	1215.27		4		2010	4	502.501
	5		1757.92	2	878.959		5		1637.6	3	545.866		5		1657.54	1	1657.54		5		2496.5	2	1248.25		5		2037.08	2	1018.54		5		3218.32	5	643.664
	6		1505.38	1	1505.38		6		1496.88	1	1496.88		6		1366.36	2	683.182		6		1414.51	3	471.505		6		1097.44	3	365.814		6		1498.47	2	749.234
	7		1275.61	1	1275.61		7		1175.57	1	1175.57		7		1451.45	2	725.725		7		1086.63	1	1086.63		7		1877.14	2	938.57		7		2074.92	3	691.641
	8		1622.75	1	1622.75		8		2158.2	3	719.399		8		1891.16	1	1891.16		8		1745.91	3	581.97		8		1072.72	1	1072.72		8		2444.16	2	1222.08
	9		1203.67	3	401.223		9		1172.63	3	390.875		9		1188.26	2	594.13		9		1815.93	2	907.963		9		2107.23	3	702.409		9		1348.35	1	1348.35
	10		1743.3	4	435.826		10		1609.84	4	402.46		10		1360.93	2	680.463		10		1194.04	1	1194.04		10		1078.04	1	1078.04		10		1930.58	3	643.528
	11		1808.79	2	904.394		11		1605.99	1	1605.99		11		1558.86	3	519.618		11		1656.06	3	552.021		11		2243.39	2	1121.69		11		1502.09	1	1502.09
	12		1833.26	5	366.652		12		1440.8	1	1440.8		12		1289.32	2	644.661		12		1080.63	1	1080.63		12		1144.29	1	1144.29		12		2553.04	2	1276.52
	13		1603.61	2	801.804		13		1486.23	2	743.116		13		1244.91	1	1244.91		13		1827.82	2	913.911		13		1838.81	3	612.937		13		3330.37	2	1665.18
	14		1274.93	3	424.978		14		1982.59	1	1982.59		14		1713.85	1	1713.85		14		1175.57	1	1175.57		14		1839.52	2	919.76		14		2022.47	1	2022.47
	15		1821.82	1	1821.82		15		1247.74	3	415.914		15		1404.2	1	1404.2		15		1509.46	2	754.729		15		2322.29	3	774.097		15		751.84	1	751.84
	16		1619.47	4	404.867		16		1192.68	1	1192.68		16		1337.47	1	1337.47		16		1592.05	2	796.026		16		2388.89	2	1194.45		16		1397.63	3	465.878
	17		1292.27	1	1292.27		17		1304.28	1	1304.28		17		1397.52	2	698.76		17		1278.56	3	426.186		17		1207.7	1	1207.7		17		2053.28	2	1026.64
	18		1888.32	3	629.441		18		2718.22	4	679.556		18		1249.1	2	624.55		18		1583.89	2	791.947		18		1942.68	1	1942.68		18		1100.46	2	550.228
	19		1712.94	2	856.47		19		1342.46	2	671.229		19		1411.23	1	1411.23		19		978.321	1	978.321		19		1917.01	2	958.503		19		1363.08	1	1363.08
	20		1971.48	2	985.742		20		1998.11	2	999.054		20		1283.88	1	1283.88		20		1093.66	1	1093.66		20		2023	2	1011.5		20		1935.57	4	483.892
	21		1209.9	3	403.3		21		1533.7	5	306.741		21		1946.44	2	973.222		21		1780.35	2	890.176		21		1311.21	2	655.603		21		2094.18	3	698.061
	22		1563.84	3	521.28		22		1587.52	3	529.173		22		1704.56	4	426.139		22		1016.62	1	1016.62		22		2535.11	2	1267.55		22	seq81098	2645.71	2	1322.86
	23		1570.64	2	785.319		23		1625.02	4	406.255		23		1247.51	1	1247.51		23		1718.38	2	859.189		23		2340.39	2	1170.2		23		1455.42	1	1455.42
	24		1316.17	2	658.086		24		1542.43	2	771.214		24		1454.85	1	1454.85		24		1669.32	2	834.66		24		2064.29	2	1032.14		24		2252.12	4	563.03
	25		1771.4	2	885.7		25		1274.48	2	637.24		25		1296.8	3	432.266		25		1130.71	1	1130.71		25		1078.99	3	359.663		25		2674.95	1	2674.95
	26		1067.03	2	533.516		26		1677.82	2	838.909		26		1267.68	2	633.841		26		1289.43	1	1289.43		26		2234.75	2	1117.38		26		2686.5	5	537.3
	27		1878.58	2	939.29		27		1308.7	3	436.232		27	seq81075	1266.66	1	1266.66		27		1021.03	1	1021.03		27		1927.89	3	642.629		27		1372.93	3	457.645
	28		1594.66	2	797.329		28		1411.34	2	705.671		28		1551.94	1	1551.94		28		1714.41	1	1714.41		28		921.771	4	230.443		28		3239.96	1	3239.96
	29		1529.28	2	764.642		29		1192.45	3	397.484		29		1431.4	2	715.698		29		1057.4	1	1057.4		29		1742.64	3	580.878		29		1617.43	1	1617.43
	30		1603.15	2	801.577		30	seq81022	1990.86	2	995.429		30		1357.98	1	1357.98		30		2310.58	2	1155.29		30		2584.91	3	861.637		30		2950.94	3	983.646
	31		1450.09	1	1450.09		31		1112.01	1	1112.01		31		1853.31	4	463.329		31	seq81153	1233.13	1	1233.13		31		2476.67	2	1238.33		31		1984.17	1	1984.17
	32		1949.05	3	649.684		32		2197.51	2	1098.76		32		1627.29	1	1627.29		32		907.737	1	907.737		32		1661.6	3	553.867		32		1845.84	2	922.919
	33		1888.44	2	944.218		33		2254.05	3	751.349		33		1153.36	1	1153.36		33		1269.95	4	317.487		33		1899.02	3	633.008		33		1300.99	3	433.664
	34		1356.62	3	452.207		34		1886.51	4	471.628		34		1281.62	1	1281.62		34		1371.58	2	685.788		34		1755.17	1	1755.17		34		2220.06	6	370.01
	35		1835.87	4	458.967		35		2676.42	3	892.139		35		1599.76	2	799.878		35		2183.01	2	1091.5		35		1771.14	1	1771.14		35		2469.54	4	617.384
	36		1442.61	4	360.653		36		1318.1	1	1318.1		36		1514.67	3	504.89		36		1444.54	3	481.513		36		1167.12	1	1167.12		36		2701.23	2	1350.62
	37		1289.89	1	1289.89		37		1668.3	3	556.1		37		1550.02	2	775.009		37		914.761	1	914.761		37		2007.98	1	2007.98		37		1391.97	1	1391.97
	38		1175	1	1175		38		2028.7	3	676.233		38		1333.17	1	1333.17		38		1007.1	1	1007.1		38		1166.29	2	583.146		38		2228.44	3	742.814
	39	seq80607	3283.24	2	1641.62		39		1868.72	2	934.362		39		1242.3	1	1242.3		39		1792.93	2	896.464		39		1201.43	5	240.285		39		1620.94	1	1620.94
	40		1596.02	3	532.006		40		1951.43	1	1951.43		40		1324.22	1	1324.22		40		1927.52	1	1927.52		40		999.493	3	333.164		40		2143.92	4	535.98
	41		3499.41	5	699.882		41		2421.27	2	1210.64		41		1273.46	2	636.73		41		1635.1	3	545.035		41	seq81203	1005.76	1	1005.76		41		1717.47	2	858.736
	42		1350.62	2	675.308		42		1898.63	3	632.878		42		1441.48	2	720.74		42		1982.93	2	991.463		42		1851.47	2	925.734		42		2785.98	4	696.494
	43		1424.94	2	712.469		43		1438.76	2	719.38		43		1538.69	1	1538.69		43		1493.03	3	497.677		43		1244.6	1	1244.6		43		1462.89	3	487.631
	44		2380.15	3	793.382		44		1883.23	1	1883.23		44	seq81062	1646.09	1	1646.09		44		953.622	1	953.622		44		1705.13	3	568.378		44		1059.55	1	1059.55
	45		1881.75	2	940.876		45		1896.71	2	948.354		45		1448.28	3	482.759		45		2297.33	3	765.775		45		984.824	1	984.824		45		2275.8	4	568.95
	46		3277.69	5	655.537		46		1780.8	2	890.402		46		1285.13	2	642.565		46		1478.53	2	739.264		46		2109.24	2	1054.62		46		1283.77	2	641.885
	47		1939.53	1	1939.53		47		1969.56	2	984.779		47		1597.04	1	1597.04		47		872.388	1	872.388		47		1707.86	2	853.928		47		1907.24	1	1907.24
	48		2817.02	3	939.007		48		1784.09	2	892.045		48		1142.49	1	1142.49		48		890.742	1	890.742		48		1056.87	2	528.433		48		1583.21	2	791.607
	49		2281.46	4	570.366		49		2184.82	3	728.274		49		1451	1	1451		49		1471.73	3	490.577		49		1840.47	3	613.489		49		2499.22	1	2499.22
	50		2675.29	2	1337.64		50		2352.5	4	588.125		50		1301.22	1	1301.22		50		1718.38	6	286.396		50		1683.96	3	561.32		50		1159.14	2	579.572
	51		2970.42	2	1485.21		51		1867.82	1	1867.82		51		1506.29	1	1506.29		51		1198.57	1	1198.57		51		1229.94	1	1229.94		51		1591.15	2	795.573
	52		3428.82	3	1142.94		52		2046.83	3	682.275		52		1167.98	2	583.99		52		1482.95	1	1482.95		52		2019.69	4	504.922		52		1963.55	3	654.518
	53		1617.2	2	808.602		53		1616.52	1	1616.52		53		1428.34	1	1428.34		53		1337.13	2	668.566		53		1985.14	3	661.715		53		1056.27	3	352.09
	54		1230.41	2	615.203		54		1226.21	2	613.107		54		1334.3	1	1334.3		54		1121.42	3	373.805		54		2237.35	1	2237.35		54		1509.23	1	1509.23
	55		2059.18	2	1029.59		55		1883.68	1	1883.68		55		1809.24	2	904.621		55		1325.69	2	662.845		55		1548.39	2	774.196		55		1523.39	2	761.697
	56		2606.74	1	2606.74		56		2310.24	3	770.081		56		1534.38	3	511.461		56		987.045	1	987.045		56		1980.41	2	990.206		56		1867.48	3	622.492
	57		2403.03	2	1201.52		57		2270.13	2	1135.07		57		1732.31	2	866.157		57		1622.42	2	811.208		57		1101.35	1	1101.35		57	seq81110	1451.22	1	1451.22
	58		2241.13	1	2241.13		58		2251.55	2	1125.78		58		1684.73	1	1684.73		58	seq81173	1336.57	1	1336.57		58		1868.62	3	622.874		58		1234.03	2	617.016
	59		3000.11	2	1500.05		59		2051.81	1	2051.81		59		1193.25	1	1193.25		59		1296.01	1	1296.01		59		1188.77	1	1188.77		59		2826.2	3	942.066
	60		3576.45	3	1192.15		60	seq81019	1749.99	2	874.994		60		1227.8	2	613.901		60		1339.4	1	1339.4		60		1961.96	3	653.986		60		3499.07	5	699.814
	61		2876.61	2	1438.31		61		1551.83	3	517.277		61		1334.07	1	1334.07		61		951.016	1	951.016		61		1639.95	2	819.977		61		1484.87	1	1484.87
	62		2847.72	2	1423.86		62		1656.52	1	1656.52		62		1318.44	1	1318.44		62		1195.06	1	1195.06		62		1203.32	1	1203.32		62		1848.1	3	616.034
	63		1283.09	2	641.545		63		1360.7	3	453.566		63		1225.65	1	1225.65		63		2298.01	1	2298.01		63		1890.03	1	1890.03		63		1326.37	1	1326.37
	64		1307.79	1	1307.79		64		1622.75	2	811.377		64		1441.93	2	720.966		64		1676.46	1	1676.46		64		2242.32	4	560.581		64		2689.33	3	896.445
	65	seq80595	2099.51	1	2099.51		65		1572.22	1	1572.22		65		1248.99	2	624.494		65		1412.25	1	1412.25		65		2122.01	1	2122.01		65		2374.93	2	1187.47
	66		1011.86	2	505.928		66		1568.83	1	1568.83		66		1395.25	3	465.085		66		1955.74	3	651.912		66		1139.56	1	1139.56		66		1022.62	1	1022.62
	67		1543.56	2	771.78		67		1368.18	2	684.088		67		1283.66	2	641.828		67		2007.85	2	1003.93		67		1790.78	2	895.391		67		1289.21	1	1289.21
	68		1944.07	1	1944.07		68		1331.58	2	665.791		68		1582.31	1	1582.31		68		1548.21	2	774.103		68		1034.39	1	1034.39		68		1402.85	3	467.615
	69		1678.84	4	419.709		69		1148.38	3	382.793		69		1415.53	1	1415.53		69		1262.02	1	1262.02		69		1522.72	4	380.68		69		1259.86	1	1259.86
	70		1547.07	3	515.691		70		1453.26	2	726.631		70	seq81063	1442.5	3	480.833		70		2188.22	3	729.407		70		845.588	2	422.794		70		3307.48	3	1102.49
	71		2208.16	1	2208.16		71		1839.49	3	613.164		71		1430.49	2	715.245		71		1688.47	1	1688.47		71		850.911	1	850.911		71		1518.86	1	1518.86
	72		1538.46	2	769.231		72		1202.99	1	1202.99		72		1318.89	1	1318.89		72		1663.32	1	1663.32		72		1662.9	2	831.451		72		1509.34	1	1509.34
	73		3371.27	4	842.817		73		1548.89	3	516.295		73		1700.93	1	1700.93		73		1283.88	1	1283.88		73		1813.26	2	906.629		73		2645.15	2	1322.57
	74		753.766	1	753.766		74		1475.13	3	491.71		74		1289.89	1	1289.89		74		1955.62	1	1955.62		74		1588.14	3	529.38		74		1750.55	1	1750.55
	75		3087.57	2	1543.79		75		1221.57	2	610.785		75		1635.1	2	817.552		75		1663.88	3	554.627		75		2154.66	3	718.221		75		2892.93	3	964.31
	76		1751.35	2	875.674		76		1364.1	2	682.049		76		1486.91	1	1486.91		76		1047.89	1	1047.89		76		959.39	3	319.797		76		1592.96	2	796.479
	77		1458.25	2	729.124		77		1356.73	2	678.367		77		1648.7	3	549.567		77		1227.46	1	1227.46		77		1760.73	2	880.367		77		1332.37	1	1332.37
	78		2995.46	1	2995.46		78		1118.02	3	372.672		78		1641.9	1	1641.9		78		1693.68	3	564.56		78		832.575	1	832.575		78		2887.72	3	962.573
	79		2998.98	3	999.658		79		1488.84	1	1488.84		79		1552.06	2	776.029		79		1606.21	3	535.405		79		718.182	1	718.182		79		1936.02	2	968.011
	80		3307.14	1	3307.14		80		1529.4	1	1529.4		80		1141.13	2	570.564		80		1069.3	2	534.649		80		1648.35	2	824.176		80		604.44	1	604.44
	81		2477.58	3	825.861		81		1721.66	4	430.416		81		1572	2	785.999		81		2174.06	2	1087.03		81		1881.87	3	627.29		81		2166.81	3	722.269
	82		2006.61	3	668.869		82		1422.56	1	1422.56		82		1855.13	2	927.564		82		2199.89	2	1099.95		82		1876.07	3	625.358		82		1335.89	1	1335.89
	83		2235.24	2	1117.62		83		1593.18	3	531.061		83		1426.86	2	713.432		83		2299.25	1	2299.25		83		1705.13	1	1705.13		83		2739.18	3	913.062
	84		3509.15	2	1754.58		84		1438.53	3	479.511		84		1483.4	1	1483.4		84		1364.78	2	682.389		84		966.843	1	966.843		84		2311.15	3	770.383
	85		2185.5	3	728.501		85		1105.1	3	368.367		85		1875.75	1	1875.75		85		2260.96	2	1130.48		85		1647.76	1	1647.76		85	seq81105	1058.65	3	352.883
	86		2858.03	4	714.508		86		1133.76	2	566.882		86		1144.87	2	572.434		86		1410.55	1	1410.55		86		1756.59	2	878.297		86		2259.6	3	753.199
	87		2047.28	2	1023.64		87		1413.61	2	706.804		87		1254.77	3	418.255		87		1540.16	1	1540.16		87		859.784	2	429.892		87		993.503	1	993.503
	88		3145.81	3	1048.6		88		1107.93	2	553.966		88		1761.88	1	1761.88		88		982.739	1	982.739		88		843.459	2	421.729		88		1808	3	602.665
	89		2969.86	2	1484.93		89		1360.25	2	680.123		89		1602.47	1	1602.47		89		806.562	1	806.562		89		1736.48	3	578.828		89		968.011	2	484.005
	90		1670.45	4	417.613		90		1789.53	1	1789.53		90		1671.93	1	1671.93		90		1069.64	2	534.819		90	seq81208	1569.68	2	784.842		90		1584.01	2	792.004
	91		2640.62	2	1320.31		91		1553.87	2	776.935		91		1468.22	4	367.054		91	seq81147	1489.74	2	744.872		91		1693.42	2	846.712		91		2138.71	4	534.678
	92		3578.15	4	894.538		92		1298.27	3	432.757		92		1323.65	1	1323.65		92		1823.63	2	911.815		92		1174.57	1	1174.57		92		1406.92	2	703.462
	93		2869.93	2	1434.96		93		1562.14	3	520.714		93		1236.19	1	1236.19		93		1439.1	1	1439.1		93		2111.25	3	703.75		93		1627.29	2	813.643
	94		2520.41	4	630.102		94		1691.19	2	845.593		94		2309	1	2309		94		1551.15	4	387.788		94		1895.95	2	947.974		94		2472.03	2	1236.02
	95		981.493	1	981.493		95		1238.45	1	1238.45		95		1391.4	1	1391.4		95		1410.1	1	1410.1		95		1172.44	3	390.814		95		2848.4	6	474.734
	96	seq80577	1995.39	1	1995.39		96	seq81012	1862.27	3	620.755		96		1380.07	2	690.036		96		923.258	1	923.258		96		2503.88	4	625.969		96		2952.64	4	738.159
	97		1456.77	2	728.387		97		1689.03	4	422.258		97		1238.56	2	619.282		97		1073.38	1	1073.38		97		1673.9	3	557.968		97		1320.14	2	660.069
	98		1628.87	3	542.958		98		1407.26	3	469.088		98		1293.85	1	1293.85		98		1478.19	4	369.547		98		1791.26	2	895.628		98		1512.06	1	1512.06
	99		1356.51	3	452.169		99		1307.11	2	653.555		99		1674.19	3	558.064		99		1824.31	2	912.155		99		1202.96	1	1202.96		99		3151.25	2	1575.62
	100		1522.71	2	761.357		100		1634.08	1	1634.08		100		1417.12	1	1417.12		100		1317.53	2	658.766		100		1216.69	1	1216.69		100		1587.18	1	1587.18
	101		1346.42	2	673.212		101		1851.96	4	462.989		101		1419.5	2	709.75		101		2062.23	2	1031.12		101		1858.68	3	619.562		101		2195.59	3	731.862
	102		1812.07	2	906.037		102		1430.04	3	476.679		102		2200.46	2	1100.23		102		996.675	1	996.675		102		1714.01	1	1714.01		102		1799.27	2	899.636
	103		1610.52	1	1610.52		103		2223.91	4	555.977		103		1371.69	1	1371.69		103		1334.07	1	1334.07		103		1586.25	2	793.123		103		767.362	1	767.362
	104		1478.98	1	1478.98		104		1582.53	3	527.511		104		1356.05	1	1356.05		104		1874.95	2	937.477		104		2201.86	2	1100.93		104		1852.29	3	617.432
	105		1874.61	3	624.871		105		1108.16	3	369.386		105	seq81077	1139.54	1	1139.54		105		1351.07	2	675.534		105		2074.34	1	2074.34		105		1463.8	1	1463.8
	106		1236.19	2	618.093		106		1770.83	3	590.278		106		1527.93	1	1527.93		106		1016.05	3	338.683		106		1796.7	1	1796.7		106		2598.36	2	1299.18
	107		1265.64	2	632.821		107		1274.25	2	637.126		107		1446.12	2	723.062		107		726.461	3	242.154		107		2263.62	3	754.539		107		1148.15	2	574.077
	108		1319.8	2	659.899		108		1516.6	1	1516.6		108		1448.96	1	1448.96		108		1362.51	2	681.256		108		1446.66	1	1446.66		108		2208.05	6	368.008
	109		2016.24	2	1008.12		109		1336.57	1	1336.57		109		1630.69	2	815.343		109		1219.3	3	406.435		109		2033.88	2	1016.94		109		1495.07	2	747.535
	110		1258.39	2	629.196		110		1820.91	3	606.971		110		1425.84	2	712.922		110		801.464	1	801.464		110		940.462	1	940.462		110		1866.12	2	933.059
	111		1226.21	3	408.738		111		1398.88	3	466.293		111		1458.36	3	486.12		111		1617.77	3	539.257		111		1942.68	3	647.559		111		2290.41	4	572.604
	112		1917.33	5	383.466		112		1248.99	2	624.494		112		1142.6	1	1142.6		112		1592.5	2	796.252		112		1253.71	2	626.857		112		1454.74	2	727.368
	113		1706.48	3	568.827		113		1451.56	2	725.781		113		1693.57	1	1693.57		113		929.15	1	929.15		113		994.287	1	994.287		113		1364.78	1	1364.78
	114		1458.47	1	1458.47		114		1622.75	2	811.377		114		1221.68	2	610.842		114		1024.21	3	341.402		114		1034.86	1	1034.86		114		1982.7	1	1982.7
	115		1370.33	3	456.776		115		1658.22	4	414.554		115		1291.02	2	645.51		115		1349.82	2	674.911		115		2099.89	1	2099.89		115		2674.49	3	891.497
	116		1782.96	2	891.479		116		2077.98	1	2077.98		116		1287.51	1	1287.51		116		1469.01	4	367.253		116		1617.95	2	808.975		116		1337.7	1	1337.7
	117		1270.63	1	1270.63		117		1196.3	3	398.768		117		1763.47	2	881.735		117		623.021	2	311.51		117		2214.05	3	738.016		117		1639.98	3	546.659
	118		1696.62	2	848.312		118		1105.44	4	276.36		118		1319.69	2	659.843		118		1541.86	1	1541.86		118		2305.61	4	576.403		118		2508.17	4	627.043
	119		1697.42	1	1697.42		119		1846.86	2	923.428		119		1255.45	1	1255.45		119		1659.01	1	1659.01		119		1829.58	1	1829.58		119		1385.85	1	1385.85
	120		1976.02	1	1976.02		120		1596.7	2	798.348		120		1672.38	2	836.19		120		1820.57	2	910.286		120		1820.36	1	1820.36		120		2648.43	2	1324.22
	121		1165.94	2	582.97		121		1593.75	1	1593.75		121		1439.44	2	719.72		121		1213.41	3	404.471		121		2287.51	2	1143.76		121		2630.19	2	1315.1
	122		1418.59	1	1418.59		122		1555.23	2	777.615		122		1159.94	2	579.968		122		1186.79	3	395.596		122		1180.37	1	1180.37		122		2442.23	4	610.558
	123		804.863	1	804.863		123		2201.14	3	733.712		123		1148.61	2	574.303		123		1312.55	2	656.274		123		1814.56	3	604.853		123		2310.02	4	577.504
	124		2060.99	3	686.996		124		1148.72	3	382.907								124		1630.8	2	815.4		124		1745.12	4	436.28		124	seq81125	1726.99	4	431.747
	125		3021.86	2	1510.93		125		1197.1	4	299.274								125		2184.6	1	2184.6		125		1845.2	2	922.599		125		2214.05	2	1107.03
	126		1513.65	1	1513.65		126		1196.98	3	398.995				1449.5	1.64228	1055.71		126		1943.73	2	971.863		126		1018.42	1	1018.42		126		1138.3	1	1138.3
	127		1091.28	2	545.639		127		1702.74	3	567.581								127		1899.77	1	1899.77		127		2446.15	2	1223.07		127		1644.05	3	548.018
	128		1500.73	2	750.367		128	seq81026	1430.6	1	1430.6								128		1093.32	1	1093.32		128		1637.23	2	818.616		128		1677.48	1	1677.48
	129		1299.86	1	1299.86		129		1326.48	3	442.161								129	seq81164	1452.58	1	1452.58		129		1796.7	2	898.348		129		1563.27	2	781.637
	130		1031	3	343.668		130		1772.53	2	886.267								130		1015.82	1	1015.82		130		1145	1	1145		130		2050.68	2	1025.34
	131		1238.11	2	619.056		131		1934.1	2	967.048								131		1970.46	4	492.616		131		2003.36	4	500.841		131		1953.58	1	1953.58
	132		794.1	1	794.1		132		2443.03	1	2443.03								132		1821.14	3	607.046		132		1682.9	1	1682.9		132		3013.02	2	1506.51
	133		851.541	1	851.541		133		2272.63	1	2272.63								133		1204.24	1	1204.24		133	seq81224	3167.64	3	1055.88		133		1541.86	1	1541.86
	134		731.786	2	365.893		134		2253.37	2	1126.68								134		1510.48	3	503.492		134		2414.09	3	804.697		134		2338.45	2	1169.23
	135	seq80612	1734.81	1	1734.81		135		1827.26	1	1827.26								135		1399.9	1	1399.9		135		1644.09	3	548.031		135		1345.63	2	672.815
	136		2734.99	4	683.748		136		2062.91	1	2062.91								136		1009.36	1	1009.36		136		3426.95	4	856.737		136		1775.37	2	887.683
	137		1550.02	2	775.009		137		1732.09	1	1732.09								137		1138.52	3	379.508		137		1448.08	2	724.038		137		1711.01	3	570.338
	138		2074.24	1	2074.24		138		1889.57	1	1889.57								138		980.927	1	980.927		138		2065.35	2	1032.67		138		1256.69	2	628.346
	139		3126.77	2	1563.39		139		2330.64	1	2330.64								139		1752.59	2	876.297		139		1400.4	2	700.201		139		1759.84	1	1759.84
	140		1550.58	2	775.292		140		1912.23	1	1912.23								140		1360.02	2	680.009		140		2847.06	1	2847.06		140		1275.27	1	1275.27
	141		2941.65	2	1470.82		141		1131.95	1	1131.95								141		654.404	1	654.404		141		2677.66	2	1338.83		141		1546.28	1	1546.28
	142		1490.54	2	745.269		142		1619.36	2	809.678								142		1441.93	1	1441.93		142		1982.42	2	991.212		142		2235.01	2	1117.51
	143		1966.61	1	1966.61		143		2601.76	2	1300.88								143		1428.68	1	1428.68		143		3346.03	4	836.509		143		2019.18	4	504.795
	144		3841.79	1	3841.79		144		1199.82	2	599.908								144		2629.85	1	2629.85		144		3170.72	4	792.68		144		2159.9	3	719.966
	145		3147.85	1	3147.85		145		2535.7	2	1267.85								145		811.321	1	811.321		145		2136.09	2	1068.05		145		2410.06	2	1205.03
	146		2440.53	4	610.133		146		3358.13	3	1119.38								146		2015.44	2	1007.72		146		2827.54	5	565.508		146		2232.18	2	1116.09
	147		2573.77	2	1286.89		147		1442.73	2	721.363								147		872.501	1	872.501		147		3457.71	2	1728.85		147		1952.9	2	976.451
	148		3332.18	5	666.436		148		2487.44	4	621.86								148		2133.16	2	1066.58		148		3511.41	5	702.283		148		1414.06	2	707.031
	149		1489.52	2	744.759		149		2286.68	3	762.225								149		1349.82	2	674.911		149		2164.01	4	541.002		149		2828.46	2	1414.23
	150		2685.37	2	1342.68		150		1727.78	2	863.891								150		1075.98	1	1075.98		150		1933.21	3	644.404		150		2085.46	1	2085.46
	151		2577.51	3	859.17		151		1599.76	2	799.878								151		1371.12	1	1371.12		151		3088.03	2	1544.01		151		2095.77	1	2095.77
	152		2164.2	3	721.401		152		2260.96	2	1130.48								152		1176.82	1	1176.82		152		3155.22	3	1051.74		152		2087.05	3	695.682
	153		1792.36	4	448.09		153		1663.43	2	831.714								153		1897.61	1	1897.61		153		1408.45	2	704.223		153		3570.9	5	714.18
	154		2825.97	3	941.99		154		1889.57	2	944.785								154		1715.21	4	428.801		154		1531.24	1	1531.24		154		1895.91	2	947.957
	155		1577.21	2	788.605																				155		1787.47	1	1787.47		155		1902.94	3	634.313
	156		3469.61	2	1734.81																1454.99	1.7987	976.512		156		3017.52	3	1005.84		156		1978.39	1	1978.39
	157		2989.35	2	1494.67				1678.92	2.21429	931.312														157		2399.07	1	2399.07		157		2602.32	1	2602.32
																									158		3328.88	3	1109.63
			1954.39	2.23567	1044.28																				159		2047.61	2	1023.8				1924.67	2.26115	1033.33
																									160		2984.64	2	1492.32
																									161		2666.65	2	1333.33
																									162	seq81214	2678.72	4	669.68
																									163		1187.94	2	593.97
																									164		1052.02	1	1052.02
																									165		1875.25	2	937.623
																									166		1102.41	1	1102.41
																									167		2197.01	2	1098.51
																									168		1885.18	1	1885.18
																									169		1251.82	2	625.91
																									170		1186.99	3	395.665
																									171		2153.24	2	1076.62
																									172		2359.32	1	2359.32
																									173		1507.7	1	1507.7
																									174		2450.05	3	816.684
																									175		1017	1	1017
																									176		1482.62	3	494.206
																									177		917.631	2	458.815
																									178		2166.73	1	2166.73
																									179		1863.18	1	1863.18
																									180		945.786	1	945.786
																									181		2276.39	2	1138.2
																									182		1406.08	1	1406.08
																									183		2029.27	3	676.423
																									184		939.516	1	939.516
																									185		1686.68	1	1686.68
																									186		886.164	3	295.388
																									187		1025.16	1	1025.16
																									188		1356.99	2	678.493
																									189		2139.29	2	1069.64
																									190		2671.27	1	2671.27
																									191		2073.39	3	691.131
																									192		1489.6	1	1489.6
																									193		1374.14	2	687.07
																									194		1824.38	2	912.189
																									195		2660.03	2	1330.01
																									196		1147.6	2	573.8
																											1782.52	2.06633	1016.97

## Sheet: CSA, myonuclei, domain complete
	group	no.	CSA	ave	SD	myonuclei	ave	SD	domain	ave	SD
	con	1	2298.48	2284.06	303.378	2.34586	2.12657	0.16985	1198.46	1357.06	200.949
	con	2	2369.69			2.20968			1360.22
	con	3	1886.57			2.23529			1116.15
	con	4	2374.37			1.98113			1518.12
	con	5	2751.65			2.09615			1655.1
	con	6	2023.57			1.8913			1294.32
	Im	1	1516.02	1224.64	176.919	1.64497	1.54172	0.10327	1094.58	929.074	112.163
	Im	2	1345.27			1.51872			1049.5
	Im	3	1105.35			1.45455			866.909
	Im	4	1055.11			1.42449			845.826
	Im	5	1106.09			1.52294			845.776
	Im	6	1220			1.68468			871.852
	B-SES	1	1954.39	1707.5	221.309	2.23567	2.0364	0.258686	1044.28	1009.69	47.2655
	B-SES	2	1678.92			2.21429			931.312
	B-SES	3	1449.5			1.64228			1055.71
	B-SES	4	1454.99			1.7987			976.512
	B-SES	5	1782.52			2.06633			1016.97
	B-SES	6	1924.67			2.26115			1033.33

## Sheet: ATP（con）
	C1type1				C1type2				C2type1				C2type2				C3type1				C3type2				C4type1				C4type2				C5type1				C5type2				C6type1				C6type2
	no	raw data	area		no	raw data	area		no	raw data	area		no	raw data	area		no	raw data	area		no	raw data	area		no	raw data	area		no	raw data	area		no	raw data	area		no	raw data	area		no	raw data	area		no	raw data	area
	1	3083	1266.85		1	2332	958.251		1	8887	3651.79		1	5028	2066.07		1	6704	2754.77		1	5715	2348.37		1	5480	2251.81		1	5002	2055.39		1	4528	1860.62		1	4537	1864.32		1	5699	2341.8		1	6463	2655.74
	2	5772	2371.79		2	3868	1589.41		2	12164	4998.36		2	5602	2301.94		2	6262	2573.14		2	5825	2393.57		2	9526	3914.37		2	4749	1951.43		2	2951	1212.61		2	4193	1722.96		2	7480	3073.64		2	4484	1842.54
	3	3936	1617.36		3	4867	1999.92		3	9915	4074.21		3	6725	2763.4		3	7982	3279.91		3	5186	2131		3	8749	3595.09		3	4881	2005.67		3	6604	2713.68		3	5246	2155.65		3	4941	2030.33		3	5533	2273.59
	4	5336	2192.64		4	4123	1694.2		4	10661	4380.75		4	6259	2571.91		4	5984	2458.91		4	5080	2087.44		4	6328	2600.26		4	4933	2027.04		4	5818	2390.7		4	5058	2078.4		4	4834	1986.36		4	4754	1953.48
	5	6343	2606.43		5	4204	1727.48		5	9121	3747.95		5	6358	2612.59		5	8550	3513.31		5	5081	2087.85		5	6287	2583.42		5	4366	1794.05		5	5381	2211.13		5	3087	1268.49		5	6755	2775.72		5	5319	2185.65
	6	6108	2509.86		6	4362	1792.41		6	11677	4798.24		6	6517	2677.93		6	9357	3844.92		6	5876	2414.53		6	11778	4839.74		6	4884	2006.9		6	6252	2569.03		6	4409	1811.72		6	4939	2029.5		6	5439	2234.96
	7	7531	3094.59		7	4060	1668.31		7	11351	4664.28		7	6280	2580.54		7	8477	3483.32		7	5494	2257.56		7	6192	2544.38		7	6353	2610.54		7	4382	1800.62		7	4393	1805.14		7	3322	1365.06		7	5082	2088.26
	8	4930	2025.81		8	3334	1369.99		8	12528	5147.93		8	6562	2696.42		8	5218	2144.15		8	6214	2553.42		8	9835	4041.34		8	5771	2371.38		8	6808	2797.5		8	5201	2137.16		8	7290	2995.56		8	5193	2133.88
	9	4034	1657.63		9	4341	1783.78		9	10474	4303.91		9	5584	2294.54		9	5335	2192.23		9	5221	2145.38		9	8392	3448.39		9	5309	2181.54		9	6215	2553.83		9	3685	1514.22		9	4449	1828.16		9	4031	1656.39
	10	6219	2555.47		10	3375	1386.83		10	7357	3023.09		10	5960	2449.05		10	3596	1477.65		10	5865	2410.01		10	6747	2772.44		10	5995	2463.43		10	6047	2484.8		10	4045	1662.15		10	4605	1892.26		10	4800	1972.39
	11	5604	2302.76		11	4698	1930.47		11	11086	4555.39		11	5233	2150.31		11	7537	3097.06		11	5095	2093.61		11	7074	2906.8		11	4911	2018		11	4535	1863.49		11	4560	1873.77		11	6800	2794.21		11	5480	2251.81
	12	6050	2486.03		12	3056	1255.75		12	10141	4167.08		12	5608	2304.4		12	2542	1044.54		12	5563	2285.91		12	9541	3920.53		12	6596	2710.39		12	6441	2646.7		12	4278	1757.89		12	8278	3401.55		12	5936	2439.18
	13	6189	2543.15		13	3940	1619		13	8926	3667.82		13	5361	2202.91		13	8716	3581.53		13	6411	2634.37		13	6065	2492.19		13	5116	2102.24		13	5312	2182.77		13	4680	1923.08		13	3354	1378.21		13	6120	2514.79
	14	6940	2851.74		14	4811	1976.91		14	7839	3221.15		14	6185	2541.5		14	7930	3258.55		14	5647	2320.43		14	8096	3326.76		14	4522	1858.15		14	6503	2672.17		14	4403	1809.25		14	6918	2842.7		14	6314	2594.51
	15	4418	1815.42		15	4054	1665.84		15	9449	3882.73		15	6043	2483.15		15	7973	3276.22		15	5036	2069.36		15	7042	2893.66		15	3970	1631.33		15	5758	2366.04		15	4060	1668.31		15	7861	3230.19		15	4840	1988.82
	16	4780	1964.17		16	4122	1693.79		16	7916	3252.79		16	6169	2534.93		16	9361	3846.56		16	4323	1776.38		16	8893	3654.26		16	4645	1908.69		16	5633	2314.68		16	4679	1922.67		16	6380	2621.63		16	6186	2541.91
	17	6280	2580.54		17	4095	1682.69		17	7306	3002.14		17	5434	2232.91		17	8266	3396.61		17	4160	1709.4		17	7826	3215.81		17	4935	2027.86		17	7945	3264.71		17	4113	1690.09		17	4913	2018.82		17	5011	2059.09
	18	6698	2752.3		18	3740	1536.82		18	9375	3852.32		18	5927	2435.49		18	7057	2899.82		18	5634	2315.09		18	9453	3884.37		18	5151	2116.62		18	4449	1828.16		18	4632	1903.35		18	3837	1576.68		18	5494	2257.56
	19	6246	2566.57		19	4448	1827.74		19	10297	4231.18		19	5351	2198.8		19	4872	2001.97		19	5312	2182.77		19	8571	3521.94		19	4132	1697.9		19	7560	3106.51		19	4912	2018.41		19	4910	2017.59		19	5390	2214.83
	20	5734	2356.18		20	4544	1867.19		20	9959	4092.29		20	4570	1877.88		20	6136	2521.37		20	2609	1072.07		20	8729	3586.87		20	4480	1840.89		20	7310	3003.78		20	4233	1739.4		20	5493	2257.15		20	5825	2393.57
	21	6360	2613.41		21	3879	1593.93		21	10244	4209.4		21	5682	2334.81		21	6677	2743.67		21	5131	2108.4		21	9515	3909.85		21	3893	1599.69		21	6301	2589.17		21	4331	1779.67		21	5688	2337.28		21	5225	2147.02
	22	5902	2425.21		22	4165	1711.46		22	6646	2730.93		22	6670	2740.8		22	5163	2121.55		22	4629	1902.12		22	9049	3718.36		22	4145	1703.24		22	4396	1806.38		22	5974	2454.8		22	5757	2365.63		22	4692	1928.01
	23	5750	2362.75		23	3706	1522.85		23	10616	4362.26		23	6056	2488.49		23	5737	2357.41		23	4905	2015.53		23	8952	3678.5		23	4698	1930.47		23	5053	2076.35		23	3211	1319.44		23	4055	1666.26		23	5665	2327.83
	24	6431	2642.59		24	3979	1635.03		24	6075	2496.3		24	6285	2582.59		24	7110	2921.6		24	4838	1988		24	8796	3614.4		24	3985	1637.49		24	4931	2026.22		24	4321	1775.56		24	5382	2211.54		24	4783	1965.4
	25	7294	2997.21		25	4255	1748.44		25	7720	3172.26		25	5964	2450.69		25	10425	4283.78		25	4876	2003.62		25	6463	2655.74		25	5014	2060.32		25	6776	2784.35		25	3646	1498.19		25	4773	1961.29		25	5165	2122.37
	26	6025	2475.76		26	2497	1026.05		26	8109	3332.1		26	4677	1921.84		26	6114	2512.33		26	4377	1798.57		26	6987	2871.06		26	3769	1548.73		26	4320	1775.15		26	4255	1748.44		26	7105	2919.54		26	4733	1944.86
	27	5811	2387.82		27	2404	987.837		27	8358	3434.42		27	5865	2410.01		27	1504	618.014		27	5793	2380.42		27	6544	2689.02		27	4064	1669.95		27	5926	2435.08		27	3777	1552.02		27	6778	2785.17		27	5107	2098.54
	28	6232	2560.82		28	3773	1550.38		28	8896	3655.49		28	4675	1921.02		28	8520	3500.99		28	5100	2095.66		28	8789	3611.52		28	4999	2054.16		28	5422	2227.98		28	4030	1655.98		28	5262	2162.23		28	3460	1421.76
	29	6137	2521.78		29	3531	1450.94		29	9457	3886.01		29	4458	1831.85		29	5966	2451.51		29	5005	2056.62		29	6049	2485.62		29	6052	2486.85		29	6694	2750.66		29	4204	1727.48		29	5837	2398.5		29	3134	1287.8
	30	3871	1590.65		30	4205	1727.89		30	8187	3364.15		30	5859	2407.54		30	5666	2328.24		30	4214	1731.59		30	9013	3703.57		30	5818	2390.7		30	6845	2812.71		30	3676	1510.52		30	2851	1171.52		30	3146	1292.74
	31	6014	2471.24		31	4293	1764.05		31	9645	3963.26		31	4111	1689.27		31	3760	1545.04		31	3924	1612.43		31	8491	3489.07		31	5399	2218.52		31	7277	2990.22		31	3898	1601.74		31	6170	2535.34		31	4536	1863.91
	32	5843	2400.97		32	3347	1375.33		32	6328	2600.26		32	4932	2026.63		32	8724	3584.81		32	3322	1365.06		32	7881	3238.41		32	6109	2510.27		32	7536	3096.65		32	3519	1446.01		32	5409	2222.63		32	4011	1648.18
	33	4653	1911.98		33	3651	1500.25		33	9937	4083.25		33	4733	1944.86		33	6793	2791.34		33	4112	1689.68		33	7524	3091.72		33	5074	2084.98		33	5478	2250.99		33	3906	1605.03		33	5817	2390.29		33	3000	1232.74
	34	4762	1956.77		34	3703	1521.61		34	7466	3067.88		34	6403	2631.08		34	5131	2108.4		34	5566	2287.15		34	5702	2343.03		34	5431	2231.67		34	5352	2199.21		34	2997	1231.51		34	5195	2134.7		34	4998	2053.75
	35	6445	2648.34		35	3787	1556.13		35	10048	4128.86		35	5907	2427.27		35	3893	1599.69		35	4667	1917.74		35	6314	2594.51		35	6187	2542.32		35	6469	2658.2		35	3273	1344.92		35	4384	1801.45		35	3801	1561.88
	36	6466	2656.97		36	3527	1449.29		36	6453	2651.63		36	5758	2366.04		36	3675	1510.11		36	4501	1849.52		36	8325	3420.86		36	4723	1940.75		36	7720	3172.26		36	3281	1348.21		36	6557	2694.36		36	4387	1802.68
	37	7577	3113.49		37	3864	1587.77		37	8253	3391.27		37	6633	2725.59		37	4655	1912.8		37	5124	2105.52		37	6625	2722.3		37	4617	1897.19		37	4887	2008.14		37	3958	1626.4		37	7436	3055.56		37	3594	1476.82
	38	5383	2211.95		38	3563	1464.09		38	8555	3515.37		38	6678	2744.08		38	7777	3195.68		38	5009	2058.27		38	4935	2027.86		38	5002	2055.39		38	6805	2796.27		38	5552	2281.39		38	3611	1483.81		38	4407	1810.9
	39	5559	2284.27		39	4323	1776.38		39	7218	2965.98		39	5428	2230.44		39	6871	2823.39		39	5880	2416.17		39	4312	1771.86		39	6027	2476.58		39	6264	2573.96		39	4510	1853.22		39	4438	1823.64		39	4464	1834.32
	40	5408	2222.22		40	4962	2038.95		40	8308	3413.87		40	6709	2756.82		40	6572	2700.53		40	5211	2141.27		40	5935	2438.77		40	5598	2300.3		40	4722	1940.34		40	4676	1921.43		40	5164	2121.96		40	4566	1876.23
	41	3482	1430.8		41	5331	2190.58		41	6598	2711.21		41	5911	2428.91		41	8132	3341.55		41	7046	2895.3		41	6216	2554.24		41	5667	2328.65		41	5696	2340.57		41	4375	1797.75		41	7224	2968.44		41	3861	1586.54
	42	2333	958.662		42	4839	1988.41		42	9339	3837.52		42	5797	2382.07		42	4610	1894.31		42	5781	2375.49		42	8565	3519.48		42	5233	2150.31		42	6803	2795.45		42	4344	1785.01		42	6653	2733.81		42	3399	1396.7
	43	5474	2249.34		43	5097	2094.43		43	10515	4320.76		43	7731	3176.78		43	6840	2810.65		43	5176	2126.89		43	8137	3343.61		43	6354	2610.95		43	7759	3188.28		43	2673	1098.37		43	6129	2518.49		43	3700	1520.38
	44	6501	2671.35		44	4255	1748.44		44	6443	2647.52		44	6677	2743.67		44	5993	2462.61		44	4028	1655.16		44	6426	2640.53		44	5661	2326.18		44	4679	1922.67		44	4424	1817.88		44	6828	2805.72		44	3156	1296.84
	45	5192	2133.46		45	4563	1875		45	9004	3699.87		45	7765	3190.75		45	6763	2779.01		45	3881	1594.76		45	7286	2993.92		45	5517	2267.01		45	6315	2594.92		45	4192	1722.55		45	6843	2811.88		45	4668	1918.15
	46	6025	2475.76		46	4218	1733.23		46	9232	3793.56		46	5496	2258.38		46	6305	2590.81		46	4321	1775.56		46	8067	3314.84		46	5469	2247.29		46	6042	2482.74		46	4749	1951.43		46	4716	1937.87		46	4454	1830.21
	47	6246	2566.57		47	3653	1501.07		47	7258	2982.41		47	2972	1221.24		47	10353	4254.19		47	4146	1703.65		47	6753	2774.9		47	5659	2325.36		47	4306	1769.4		47	5054	2076.76		47	3068	1260.68		47	4761	1956.36
	48	3498	1437.38		48	4456	1831.03		48	8940	3673.57		48	6377	2620.4		48	6558	2694.77		48	4573	1879.11		48	8561	3517.83		48	4768	1959.24		48	7019	2884.2		48	3626	1489.97		48	3482	1430.8		48	5038	2070.18
	49	6288	2583.83		49	4221	1734.47		49	8860	3640.7		49	5911	2428.91		49	7397	3039.53		49	4135	1699.13		49	7323	3009.12		49	5346	2196.75		49	8271	3398.67		49	3261	1339.99		49	4604	1891.85		49	4392	1804.73
	50	6080	2498.36		50	4182	1718.44		50	9302	3822.32		50	6854	2816.4		50	3754	1542.57		50	6871	2823.39		50	7345	3018.16		50	6637	2727.24		50	5678	2333.17		50	3448	1416.83		50	5924	2434.25		50	4349	1787.06
	51	6475	2660.67		51	4055	1666.26		51	9658	3968.61		51	4979	2045.94		51	6913	2840.65		51	6073	2495.48		51	9748	4005.59		51	6142	2523.83		51	5805	2385.36		51	4541	1865.96		51	7817	3212.11		51	4615	1896.37
	52	6660	2736.69		52	4256	1748.85		52	10463	4299.39		52	5735	2356.59		52	8453	3473.45		52	6825	2804.49		52	7927	3257.31		52	6053	2487.26		52	5805	2385.36		52	4243	1743.51		52	6207	2550.54		52	3720	1528.6
	53	5458	2242.77		53	2621	1077.01		53	8792	3612.75		53	4602	1891.03		53	2639	1084.4		53	5906	2426.86		53	7326	3010.36		53	6009	2469.18		53	7233	2972.14		53	3114	1279.59		53	5652	2322.49		53	3761	1545.45
	54	6460	2654.5		54	4657	1913.63		54	7107	2920.36		54	6775	2783.94		54	4647	1909.52		54	5436	2233.73		54	10204	4192.97		54	6142	2523.83		54	7688	3159.11		54	4539	1865.14		54	6634	2726		54	3821	1570.1
	55	5447	2238.25		55	4267	1753.37		55	5414	2224.69		55	6642	2729.29		55	6938	2850.92		55	6095	2504.52		55	6312	2593.69		55	5311	2182.36		55	5809	2387		55	3502	1439.02		55	7993	3284.43		55	4096	1683.1
	56	3993	1640.78		56	4784	1965.81		56	9411	3867.11		56	6971	2864.48		56	5713	2347.55		56	6303	2589.99		56	6069	2493.84		56	4634	1904.17		56	5492	2256.74		56	4225	1736.11		56	7061	2901.46		56	3528	1449.7
	57	6038	2481.1		57	4999	2054.16		57	7411	3045.28		57	6626	2722.72		57	6063	2491.37		57	5103	2096.89		57	5579	2292.49		57	4991	2050.87		57	6988	2871.47		57	4193	1722.96		57	2609	1072.07		57	3567	1465.73
	58	5232	2149.9		58	3616	1485.86		58	8620	3542.08		58	7496	3080.21		58	4777	1962.94		58	5656	2324.13		58	8989	3693.7		58	4996	2052.93		58	5746	2361.11		58	4880	2005.26		58	5820	2391.52		58	3746	1539.28
	59	4852	1993.75		59	4520	1857.33		59	7652	3144.31		59	6206	2550.13		59	5944	2442.47		59	5270	2165.52		59	4625	1900.48		59	4478	1840.07		59	4188	1720.91		59	3909	1606.26		59	5749	2362.34		59	3540	1454.64
	60	5646	2320.02		60	5444	2237.02		60	8551	3513.72		60	7837	3220.33		60	6762	2778.6		60	5235	2151.13		60	7278	2990.63		60	4176	1715.98		60	7524	3091.72		60	4453	1829.8		60	6045	2483.97		60	3973	1632.56
	61	4933	2027.04		61	5108	2098.95		61	6335	2603.14		61	6063	2491.37		61	7676	3154.17		61	5911	2428.91		61	10619	4363.49		61	3967	1630.1		61	7343	3017.34		61	3358	1379.85		61	4769	1959.65		61	4063	1669.54
	62	6978	2867.36		62	4262	1751.31		62	8586	3528.11		62	5313	2183.19		62	9303	3822.73		62	5113	2101		62	8537	3507.97		62	3841	1578.32		62	6348	2608.48		62	3944	1620.64		62	5063	2080.46		62	3931	1615.3
	63	4985	2048.41		63	5170	2124.42		63	6255	2570.27		63	7854	3227.32		63	7209	2962.28		63	6360	2613.41		63	6073	2495.48		63	4962	2038.95		63	4610	1894.31		63	3155	1296.43		63	4705	1933.35		63	5227	2147.85
	64	4591	1886.51		64	5590	2297.01		64	8138	3344.02		64	6112	2511.51		64	4384	1801.45		64	6517	2677.93		64	9547	3922.99		64	4163	1710.63		64	8116	3334.98		64	3686	1514.63		64	2968	1219.59		64	4171	1713.92
	65	7072	2905.98		65	4651	1911.16		65	8047	3306.62		65	6249	2567.8		65	8063	3313.2		65	6382	2622.45		65	9506	3906.15		65	4534	1863.08		66	6686	2747.37		65	3763	1546.27		66	5808	2386.59		65	3840	1577.91
	66	5080	2087.44		66	4786	1966.63		66	7518	3089.25		66	5748	2361.93		66	4116	1691.32		66	6759	2777.37		66	5992	2462.2		66	4625	1900.48		67	5977	2456.03		66	4169	1713.1		67	6570	2699.7		66	3851	1582.43
	67	7226	2969.26		67	3121	1282.46		67	8812	3620.97		67	7983	3280.33		67	6206	2550.13		67	5932	2437.54		67	9685	3979.7		67	5318	2185.24		68	7054	2898.59		67	3592	1476		68	6929	2847.22		67	3582	1471.89
	68	8001	3287.72		68	4578	1881.16		68	6610	2716.14		68	5967	2451.92		68	9771	4015.04		68	6066	2492.6		68	9229	3792.32		68	5988	2460.55		69	4407	1810.9		68	3477	1428.75		69	5310	2181.95		68	3263	1340.81
	69	7175	2948.31		69	6115	2512.74		69	8938	3672.75		69	5722	2351.25		69	5524	2269.89		69	6990	2872.29		69	10167	4177.76		69	3793	1558.6		70	5736	2357		69	3582	1471.89		70	6544	2689.02		69	3324	1365.88
	70	6716	2759.7		70	4723	1940.75		70	7690	3159.93		70	5954	2446.58		70	8174	3358.81		70	5917	2431.38		70	7542	3099.11		70	3631	1492.03		71	5336	2192.64		70	4935	2027.86		71	7052	2897.76		70	4210	1729.95
	71	7591	3119.25		71	4999	2054.16		71	7529	3093.77		71	4868	2000.33		71	8044	3305.39		71	5727	2353.3		71	9279	3812.87		71	3931	1615.3		72	7367	3027.2		71	4506	1851.58		72	2233	917.571		71	4109	1688.45
	72	6684	2746.55		72	5860	2407.96		72	7714	3169.79		72	5344	2195.92		72	5692	2338.92		72	5047	2073.88		72	7294	2997.21		72	4037	1658.86		73	7173	2947.49		72	5076	2085.8		73	5457	2242.36		72	4086	1678.99
	73	6891	2831.61		73	3396	1395.46		73	3969	1630.92		73	7159	2941.73		73	4541	1865.96		73	6341	2605.6		73	6949	2855.44		73	3696	1518.74		74	6494	2668.47		73	4831	1985.12		74	6076	2496.71		73	5148	2115.38
	74	4564	1875.41		74	4666	1917.32		74	7300	2999.67		74	5616	2307.69		74	5397	2217.7		74	6280	2580.54		74	5214	2142.5		74	2233	917.571		75	3667	1506.82		74	4756	1954.31		75	4363	1792.82		74	4506	1851.58
	75	2486	1021.53		75	4565	1875.82		75	8908	3660.42		75	5768	2370.15		75	5529	2271.94		75	5494	2257.56		75	8708	3578.24		75	3585	1473.13		76	3961	1627.63		75	3528	1449.7		76	5775	2373.03		75	4251	1746.79
	76	6379	2621.22		76	4442	1825.28		76	9820	4035.17		76	5911	2428.91		76	8820	3624.26		76	5848	2403.02		76	6515	2677.1		76	3092	1270.55		77	7211	2963.1		76	4647	1909.52		77	8139	3344.43		76	3128	1285.34
	77	4794	1969.92		77	3427	1408.2		77	9970	4096.81		77	5776	2373.44		77	7277	2990.22		77	5909	2428.09		77	6763	2779.01		77	4751	1952.25		78	5472	2248.52		77	4300	1766.93		78	6650	2732.58		77	6193	2544.79
	78	4359	1791.17		78	4354	1789.12		78	9797	4025.72		78	5737	2357.41		78	8041	3304.16		78	7082	2910.09		78	7986	3281.56		78	4876	2003.62		79	6044	2483.56		78	4634	1904.17		79	5608	2304.4		78	4873	2002.38
	79	5780	2375.08		79	4094	1682.28		79	7307	3002.55		79	5586	2295.36		79	5492	2256.74		79	6413	2635.19		79	8882	3649.74		79	4652	1911.57		80	5676	2332.35		79	4354	1789.12		80	4763	1957.18		79	4073	1673.65
	80	6002	2466.31		80	4292	1763.64		80	8742	3592.21		80	6190	2543.56		80	5478	2250.99		80	5440	2235.37		80	5613	2306.46		80	3830	1573.8		81	6139	2522.6		80	3756	1543.39		81	5997	2464.25		80	4354	1789.12
	81	8958	3680.97		81	2841	1167.41		81	10291	4228.71		81	6500	2670.94		81	6370	2617.52		81	5715	2348.37		81	4902	2014.3		81	4810	1976.5		82	7182	2951.18		81	4479	1840.48		82	6138	2522.19		81	4945	2031.97
	82	7268	2986.52		82	4240	1742.27		82	5776	2373.44		82	5090	2091.55		82	5613	2306.46		82	6150	2527.12		82	6137	2521.78		82	3386	1391.35		83	3856	1584.48		82	4585	1884.04		83	7249	2978.71		82	4145	1703.24
	83	7268	2986.52		83	3454	1419.3		83	6039	2481.51		83	5474	2249.34		83	7722	3173.08		83	5451	2239.89		83	6778	2785.17		83	2989	1228.22		84	4226	1736.52		83	4385	1801.86		84	5272	2166.34		83	5142	2112.92
	84	3321	1364.64		84	4669	1918.56		84	9261	3805.47		84	5311	2182.36		84	9171	3768.49		84	6610	2716.14		84	5916	2430.97		84	3055	1255.34		85	5720	2350.43		84	2901	1192.06		85	5755	2364.81		84	4794	1969.92
	85	6446	2648.75		85	4069	1672.01		85	4480	1840.89		85	6070	2494.25		85	8100	3328.4		85	5822	2392.34		85	5697	2340.98		85	3094	1271.37		86	6652	2733.4		85	3990	1639.55		86	3881	1594.76		85	4373	1796.93
	86	7003	2877.63		86	4538	1864.73		86	10806	4440.34		86	5387	2213.59		86	7561	3106.92		86	4236	1740.63		86	6283	2581.77		86	2660	1093.03		87	6037	2480.69		86	4050	1664.2		87	8580	3525.64		86	3318	1363.41
	87	4690	1927.19		87	4684	1924.72		87	8249	3389.63		87	5353	2199.62		87	7572	3111.44		87	5349	2197.98		87	6322	2597.8		87	2820	1158.78		88	5524	2269.89		87	6074	2495.89		88	5642	2318.38		87	4530	1861.44
	88	4761	1956.36		88	4440	1824.46		88	6039	2481.51		88	5926	2435.08		88	7215	2964.74		88	5928	2435.9		88	7396	3039.12		88	3174	1304.24		89	6650	2732.58		88	4807	1975.26		89	5890	2420.28		88	4360	1791.58
	89	6670	2740.8		89	4308	1770.22		89	10071	4138.31		89	5464	2245.23		89	5423	2228.39		89	7278	2990.63		89	5179	2128.12		89	3259	1339.17		90	6727	2764.22		89	4176	1715.98		90	5617	2308.1		89	3371	1385.19
	90	7316	3006.25		90	3708	1523.67		90	10033	4122.7		90	7108	2920.78		90	5217	2143.74		90	4391	1804.32		90	5253	2158.53		90	2334	959.073		91	3768	1548.32		90	5301	2178.25		91	5896	2422.75		90	3962	1628.04
	91	5208	2140.04		91	3284	1349.44		91	9022	3707.26		91	5861	2408.37		91	9156	3762.33		91	4925	2023.75		91	6568	2698.88		91	2322	954.142		92	3283	1349.03		91	5041	2071.42		92	5358	2201.68		91	4656	1913.21
	92	4972	2043.06		92	4272	1755.42		92	9574	3934.09		92	5746	2361.11		92	8125	3338.68		92	4390	1803.91		92	4911	2018		92	2033	835.388		93	6116	2513.15		92	4484	1842.54		93	7553	3103.63		92	3510	1442.31
	93	6738	2768.74		93	3806	1563.94		93	11504	4727.15		93	5398	2218.11		93	6597	2710.8		93	4885	2007.31		93	5849	2403.44		93	2595	1066.32		94	5639	2317.14		93	5184	2130.18		94	6583	2705.05		93	3652	1500.66
	94	8354	3432.77		94	4524	1858.97		94	6577	2702.58		94	6811	2798.73		94	5433	2232.5		94	5349	2197.98		94	7987	3281.97		94	2209	907.709		95	6425	2640.12		94	5211	2141.27		95	5473	2248.93		94	4662	1915.68
	95	7363	3025.56		95	3700	1520.38		95	6544	2689.02		95	5716	2348.78		95	5880	2416.17		95	5011	2059.09		95	5491	2256.33		95	3201	1315.34		96	4949	2033.61		95	5344	2195.92		96	5601	2301.53		95	4254	1748.03
	96	7278	2990.63		96	4403	1809.25		96	7626	3133.63		96	6595	2709.98		96	8399	3451.27		96	6147	2525.89		96	3273	1344.92		96	2657	1091.8		97	3635	1493.67		96	4981	2046.76		97	3751	1541.34		96	4298	1766.11
	97	8972	3686.72		97	3464	1423.41		97	11751	4828.65		97	6169	2534.93		97	4470	1836.79		97	5879	2415.76		97	6216	2554.24		97	2759	1133.71		98	6313	2594.1		97	6281	2580.95		98	3781	1553.67		97	4896	2011.83
	98	6427	2640.94		98	4619	1898.01		98	9589	3940.25		98	5455	2241.54		98	6276	2578.9		98	3600	1479.29		98	6561	2696.01		98	2959	1215.89		99	7196	2956.94		98	5155	2118.26		99	6409	2633.55		98	5083	2088.68
	99	7087	2912.15		99	4528	1860.62		99	6743	2770.79		99	5300	2177.84		99	8836	3630.83		99	4093	1681.87		99	3173	1303.83		99	2604	1070.02		100	4509	1852.81		99	4477	1839.66		100	5978	2456.44		99	3783	1554.49
	100	7387	3035.42		100	3688	1515.45		100	9141	3756.16		100	5370	2206.61		100	8420	3459.89		100	4533	1862.67		100	4767	1958.83		100	3204	1316.57		101	5492	2256.74		100	5032	2067.72		101	5081	2087.85		100	3002	1233.56
	101	5635	2315.5		101	4082	1677.35		101	8017	3294.3		101	6832	2807.36		101	7985	3281.15			average	2205.21		101	10646	4374.59		101	5836	2398.09		102	4075	1674.47		101	5699	2341.8		102	8033	3300.87		101	3577	1469.84
	102	6842	2811.47		102	3874	1591.88		102	7221	2967.21		102	5629	2313.03		102	9556	3926.69			SD	364.851			average	3014.5		102	4233	1739.4		103	3346	1374.92		102	4786	1966.63		103	4670	1918.97		102	3727	1531.48
	103	4818	1979.78		103	4710	1935.4		103	8212	3374.42			average	2437.62		103	5283	2170.86							SD	698.248		103	3565	1464.91			average	2411.46		103	5739	2358.23		104	6148	2526.3		103	3897	1601.33
	104	7222	2967.62		104	3749	1540.52		104	7121	2926.12			SD	338.072		104	4258	1749.67										104	3485	1432.03			SD	496.917		104	5289	2173.32			average	2325.47		104	3899	1602.15
	105	7241	2975.43		105	3859	1585.72		105	7792	3201.84						105	6430	2642.18										105	3785	1555.31						105	4613	1895.55			SD	551.817		105	4683	1924.31
	106	5927	2435.49		106	4791	1968.69		106	8341	3427.43						106	7044	2894.48										106	3786	1555.72						106	4752	1952.66						106	3525	1448.47
	107	6346	2607.66		107	4336	1781.72		107	6497	2669.71						107	6335	2603.14										107	3918	1609.96						107	5104	2097.3						107	4153	1706.53
	108	7057	2899.82		108	3588	1474.36		108	7748	3183.76						108	6261	2572.73										108	3844	1579.55						108	4857	1995.81						108	4392	1804.73
	109	8228	3381		109	4115	1690.91		109	8480	3484.55						109	7349	3019.81										109	4074	1674.06						109	4471	1837.2							average	1809.11
	110	2825	1160.83		110	4196	1724.19		110	8878	3648.09						110	6202	2548.49										110	4271	1755.01						110	5039	2070.6							SD	327.295
	111	5360	2202.5		111	4175	1715.57		111	7817	3212.11						111	7200	2958.58										111	4402	1808.84						111	5106	2098.13
	112	5691	2338.51		112	4511	1853.63		112	9571	3932.86						112	6981	2868.59										112	2540	1043.72						112	5582	2293.72
		average	2430.63		113	4291	1763.23		113	9443	3880.26						113	9002	3699.05										113	3732	1533.53						113	5814	2389.05
		SD	527.389		114	4818	1979.78		114	7551	3102.81						114	7146	2936.39										114	2510	1031.39						114	5826	2393.98
					115	4506	1851.58		115	6684	2746.55							average	2730.3										115	2925	1201.92						115	4882	2006.08
					116	4859	1996.63		116	9696	3984.22							SD	657.553											average	1819.04						116	4910	2017.59
					117	5014	2060.32		117	9485	3897.52																			SD	467.165						117	4046	1662.56
					118	4270	1754.6		118	8460	3476.33																										118	4439	1824.05
					119	4075	1674.47		119	11775	4838.51																											average	1811.1
					120	3762	1545.86		120	7032	2889.55																											SD	309.449
					121	3342	1373.27		121	10518	4321.99
					122	3870	1590.24		122	6421	2638.48
					123	4475	1838.84		123	10070	4137.9
					124	3933	1616.12		124	9174	3769.72
					125	3832	1574.62		125	10761	4421.84
					126	3904	1604.21		126	8181	3361.69
					127	4041	1660.5		127	10754	4418.97
					128	4690	1927.19		128	9575	3934.5
					129	4561	1874.18		129	8097	3327.17
					130	5196	2135.11		130	10853	4459.65
					131	4524	1858.97		131	7447	3060.08
					132	4434	1821.99		132	9551	3924.64
					133	4091	1681.05		133	9247	3799.72
					134	3925	1612.84		134	8955	3679.73
					135	4197	1724.61		135	6917	2842.29
					136	3961	1627.63		136	8304	3412.23
					137	4008	1646.94		137	8777	3606.59
					138	3766	1547.5		138	8558	3516.6
					139	4153	1706.53		139	8471	3480.85
					140	4698	1930.47		140	7351	3020.63
					141	3572	1467.78		141	8743	3592.62
					142	3447	1416.42		142	7243	2976.25
					143	3857	1584.89		143	8135	3342.78
					144	4700	1931.3			average	3524.5
					145	4125	1695.02			SD	613.688
					146	3714	1526.13
					147	3772	1549.97
						average	1715.3
						SD	253.572

## Sheet: ATP（Im）
	Im1typeⅠ				Im1typeⅡ				Im2typeⅠ				Im2typeⅡ				Im3typeⅠ				Im3typeⅡ				Im4typeⅠ				Im4typeⅡ				Im5typeⅠ				Im5typeⅡ				Im6typeⅠ				Im6typeⅡ
	1	4465	1834.73		1	3672	1508.88		1	2981	1224.93		1	3244	1333		1	5532	2273.18		1	4199	1725.43		1	3448	1416.83		1	1619	665.27		1	3248	1334.65		1	1779	731.016		1	2887	1186.31		1	2881	1183.84
	2	3766	1547.5		2	3721	1529.01		2	3466	1424.23		2	3157	1297.26		2	4687	1925.95		2	2351	966.059		2	2667	1095.91		2	1596	655.819		2	2577	1058.93		2	1401	575.69		2	4795	1970.33		2	3684	1513.81
	3	3203	1316.16		3	2855	1173.16		3	2644	1086.46		3	3445	1415.6		3	3914	1608.32		3	3523	1447.65		3	1941	797.584		3	2619	1076.18		3	2378	977.153		3	1871	768.82		3	4675	1921.02		3	3220	1323.14
	4	3992	1640.37		4	2155	885.519		4	4321	1775.56		4	2776	1140.7		4	4701	1931.71		4	4101	1685.16		4	3190	1310.82		4	1887	775.394		4	2201	904.421		4	1858	763.478		4	5614	2306.87		4	2890	1187.54
	5	3937	1617.77		5	2408	989.481		5	3775	1551.2		5	2930	1203.98		5	4716	1937.87		5	2169	891.272		5	2382	978.797		5	1957	804.158		5	3019	1240.55		5	2338	960.717		5	3419	1404.91		5	1888	775.805
	6	4104	1686.39		6	2490	1023.18		6	2073	851.824		6	3215	1321.09		6	4038	1659.27		6	2030	834.155		6	3249	1335.06		6	2219	911.818		6	4150	1705.29		6	2517	1034.27		6	4653	1911.98		6	2242	921.269
	7	3573	1468.2		7	2323	954.553		7	3729	1532.3		7	2933	1205.21		7	6319	2596.56		7	2076	853.057		7	3102	1274.65		7	1965	807.446		7	1673	687.459		7	2107	865.796		7	5206	2139.22		7	2847	1169.87
	8	3694	1517.92		8	3289	1351.5		8	3497	1436.97		8	2850	1171.1		8	4787	1967.04		8	4361	1792		8	3354	1378.21		8	1647	676.775		8	2951	1212.61		8	1188	488.166		8	4283	1759.94		8	2265	930.72
	9	5817	2390.29		9	2877	1182.2		9	3718	1527.78		9	3015	1238.91		9	3653	1501.07		9	2269	932.364		9	1211	497.617		9	1818	747.041		9	3088	1268.9		9	1997	820.595		9	4631	1902.94		9	2707	1112.34
	10	2758	1133.3		10	2916	1198.22		10	3923	1612.02		10	3418	1404.5		10	3871	1590.65		10	4141	1701.59		10	1239	509.122		10	1533	629.931		10	3536	1452.99		10	1313	539.53		10	4968	2041.42		10	2830	1162.89
	11	4291	1763.23		11	3364	1382.31		11	4184	1719.26		11	2870	1179.32		11	4185	1719.67		11	2331	957.84		11	3256	1337.94		11	1951	801.693		11	3447	1416.42		11	1703	699.786		11	4085	1678.58		11	3369	1384.37
	12	4362	1792.41		12	3785	1555.31		12	4032	1656.8		12	2806	1153.02		12	3870	1590.24		12	1378	566.239		12	3307	1358.89		12	1954	802.926		12	2664	1094.67		12	1622	666.502		12	4981	2046.76		12	3161	1298.9
	13	4078	1675.71		13	3370	1384.78		13	3806	1563.94		13	2768	1137.41		13	4363	1792.82		13	2721	1118.1		13	2749	1129.6		13	2523	1036.74		13	2210	908.12		13	1942	797.995		13	5422	2227.98		13	2517	1034.27
	14	3311	1360.54		14	2887	1186.31		14	3773	1550.38		14	3515	1444.36		14	4044	1661.74		14	2598	1067.55		14	2749	1129.6		14	2433	999.753		14	2681	1101.66		14	1908	784.024		14	6414	2635.6		14	2366	972.222
	15	3774	1550.79		15	3155	1296.43		15	2566	1054.4		15	3305	1358.07		15	4332	1780.08		15	1823	749.096		15	2820	1158.78		15	1837	754.849		15	3389	1392.59		15	2598	1067.55		15	6217	2554.65		15	2598	1067.55
	16	3897	1601.33		16	3329	1367.93		16	3401	1397.52		16	2916	1198.22		16	2725	1119.74		16	1275	523.915		16	3375	1386.83		16	2164	889.218		16	2965	1218.36		16	1533	629.931		16	4474	1838.43		16	2870	1179.32
	17	3223	1324.38		17	2898	1190.83		17	3335	1370.4		17	2984	1226.17		17	3705	1522.44		17	2388	981.262		17	2716	1116.04		17	1770	727.318		17	2931	1204.39		17	1753	720.332		17	3079	1265.2		17	2512	1032.22
	18	3550	1458.74		18	3022	1241.78		18	3519	1446.01		18	2920	1199.87		18	4025	1653.93		18	2719	1117.27		18	3502	1439.02		18	2292	941.815		18	2967	1219.18		18	1663	683.35		18	2924	1201.51		18	1829	751.561
	19	4138	1700.36		19	3738	1536		19	3547	1457.51		19	2123	872.37		19	2589	1063.86		19	2460	1010.85		19	1954	802.926		19	2025	832.101		19	2691	1105.77		19	1459	599.523		19	3605	1481.34		19	2780	1142.34
	20	4537	1864.32		20	4062	1669.13		20	3479	1429.57		20	2577	1058.93		20	3316	1362.59		20	2490	1023.18		20	2889	1187.13		20	1879	772.107		20	2198	903.189		20	1615	663.626		20	4572	1878.7		20	2434	1000.16
	21	4274	1756.25		21	3345	1374.51		21	5336	2192.64		21	2090	858.81		21	3058	1256.57		21	2217	910.996		21	3306	1358.48		21	2016	828.402		21	3020	1240.96		21	2000	821.828		21	3229	1326.84		21	3155	1296.43
	22	3549	1458.33		22	2733	1123.03		22	3318	1363.41		22	2897	1190.42		22	3539	1454.22		22	2527	1038.38		22	1598	656.64		22	2075	852.646		22	3338	1371.63		22	1508	619.658		22	4954	2035.67		22	2392	982.906
	23	3511	1442.72		23	2768	1137.41		23	3341	1372.86		23	2867	1178.09		23	3413	1402.45		23	2528	1038.79		23	3555	1460.8		23	1778	730.605		23	2993	1229.87		23	2146	881.821		23	4236	1740.63		23	2236	918.803
	24	4056	1666.67		24	3509	1441.9		24	2864	1176.86		24	2864	1176.86		24	4514	1854.87		24	2876	1181.79		24	2819	1158.37		24	1706	701.019		24	3808	1564.76		24	2220	912.229		24	4372	1796.52		24	2591	1064.68
	25	4038	1659.27		25	2849	1170.69		25	3653	1501.07		25	2767	1137		25	4402	1808.84		25	2084	856.345		25	3826	1572.16		25	2548	1047.01		25	2788	1145.63		25	1991	818.13		25	4532	1862.26		25	1937	795.94
	26	4722	1940.34		26	3098	1273.01		26	3724	1530.24		26	2690	1105.36		26	2747	1128.78		26	2057	845.25		26	2844	1168.64		26	2135	877.301		26	3116	1280.41		26	1885	774.573		26	2424	996.055		26	1980	813.609
	27	4549	1869.25		27	3462	1422.58		27	3603	1480.52		27	2476	1017.42		27	4240	1742.27		27	2488	1022.35		27	3283	1349.03		27	2564	1053.58		27	3244	1333		27	1856	762.656		27	4039	1659.68		27	1515	622.535
	28	3213	1320.27		28	3830	1573.8		28	3764	1546.68		28	3342	1373.27		28	4747	1950.61		28	2408	989.481		28	1834	753.616		28	1836	754.438		28	3148	1293.56		28	1978	812.788		28	3551	1459.16		28	1814	745.398
	29	3190	1310.82		29	2612	1073.31		29	3107	1276.71		29	2704	1111.11		29	4122	1693.79		29	2518	1034.68		29	1903	781.969		29	2721	1118.1		29	2899	1191.24		29	1317	541.174		29	3956	1625.58		29	2144	880.999
	30	2103	864.152		30	2370	973.866		30	2892	1188.36		30	2605	1070.43		30	3496	1436.55		30	2453	1007.97		30	2998	1231.92		30	2021	830.457		30	2935	1206.03		30	1737	713.757		30	5544	2278.11		30	1606	659.928
	31	3289	1351.5		31	2039	837.853		31	3887	1597.22		31	2998	1231.92		31	4335	1781.31		31	2138	878.534		31	2961	1216.72		31	1835	754.027		31	2867	1178.09		31	2123	872.37		31	2752	1130.83		31	1650	678.008
	32	3225	1325.2		32	2277	935.651		32	2478	1018.24		32	3138	1289.45		32	4000	1643.66		32	3082	1266.44		32	3202	1315.75		32	1811	744.165		32	3436	1411.9		32	1401	575.69		32	4342	1784.19		32	2249	924.145
	33	3238	1330.54		33	2440	1002.63		33	3226	1325.61		33	2919	1199.46		33	4949	2033.61		33	2464	1012.49		33	2142	880.178		33	1891	777.038		33	4439	1824.05		33	1536	631.164		33	3702	1521.2		33	2383	979.208
	34	2865	1177.27		34	2277	935.651		34	3419	1404.91		34	3105	1275.89		34	4046	1662.56		34	2254	926.2		34	3827	1572.57		34	2248	923.734		34	3676	1510.52		34	1546	635.273		34	3107	1276.71		34	1063	436.801
	35	3533	1451.76		35	4309	1770.63		35	2812	1155.49		35	2678	1100.43		35	4467	1835.55		35	2737	1124.67		35	3459	1421.35		35	2222	913.051		35	3445	1415.6		35	2560	1051.94		35	4319	1774.74		35	1750	719.099
	36	2961	1216.72		36	3589	1474.77		36	3471	1426.28		36	3011	1237.26		36	5938	2440.01		36	2914	1197.4		36	1769	726.907		36	2388	981.262		36	3855	1584.07		36	1579	648.833		36	3901	1602.98		36	1645	675.953
	37	2228	915.516		37	2358	968.935		37	3847	1580.79		37	2647	1087.69		37	4229	1737.75		37	2941	1208.5		37	3473	1427.1		37	2145	881.41		37	3127	1284.93		37	1715	704.717		37	2645	1086.87		37	1731	711.292
	38	3364	1382.31		38	2218	911.407		38	3461	1422.17		38	3330	1368.34		38	3003	1233.97		38	2625	1078.65		38	3382	1389.71		38	2386	980.44		38	3393	1394.23		38	1543	634.04		38	2760	1134.12		38	2252	925.378
	39	2637	1083.58		39	2552	1048.65		39	3981	1635.85		39	3341	1372.86		39	3783	1554.49		39	2830	1162.89		39	4370	1795.69		39	1814	745.398		39	2579	1059.75		39	1970	809.5		39	4607	1893.08		39	2225	914.283
	40	3403	1398.34		40	2354	967.291		40	3183	1307.94		40	2928	1203.16		40	4043	1661.32		40	3222	1323.96		40	2081	855.112		40	2113	868.261		40	3155	1296.43		40	1691	694.855		40	3849	1581.61		40	2028	833.333
	41	3977	1634.2		41	4010	1647.76		41	4101	1685.16		41	3083	1266.85		41	4757	1954.72		41	1757	721.976		41	2019	829.635		41	2049	841.963		41	3414	1402.86		41	2040	838.264		41	4094	1682.28		41	1842	756.903
	42	4949	2033.61		42	3460	1421.76		42	3206	1317.39		42	3067	1260.27		42	2515	1033.45		42	1302	535.01		42	2224	913.872		42	1936	795.529		42	4111	1689.27		42	1262	518.573		42	3960	1627.22		42	1893	777.86
	43	4458	1831.85		43	3468	1425.05		43	3771	1549.56		43	2588	1063.45		43	4452	1829.39		43	1934	794.707		43	2665	1095.09		43	1821	748.274		43	4339	1782.96		43	1681	690.746		43	4378	1798.98		43	2099	862.508
	44	3947	1621.88		44	3341	1372.86		44	4026	1654.34		44	2594	1065.91		44	3553	1459.98		44	1600	657.462		44	3350	1376.56		44	2071	851.003		44	4465	1834.73		44	1826	750.329		44	3875	1592.29		44	1930	793.064
	45	3659	1503.53		45	3532	1451.35		45	3615	1485.45		45	2993	1229.87		45	3982	1636.26		45	1548	636.095		45	2809	1154.26		45	2241	920.858		45	2821	1159.19		45	1931	793.475		45	2177	894.56		45	1835	754.027
	46	4945	2031.97		46	3951	1623.52		46	4202	1726.66		46	3077	1264.38		46	4568	1877.05		46	2003	823.06		46	3967	1630.1		46	2147	882.232		46	2616	1074.95		46	1914	786.489		46	4523	1858.56		46	1901	781.147
	47	4215	1732		47	3280	1347.8		47	4440	1824.46		47	2370	973.866		47	2927	1202.74		47	1615	663.626		47	2069	850.181		47	1950	801.282		47	2605	1070.43		47	1832	752.794		47	3528	1449.7		47	1650	678.008
	48	4682	1923.9		48	3052	1254.11		48	4712	1936.23		48	2736	1124.26		48	3764	1546.68		48	1825	749.918		48	4188	1720.91		48	1818	747.041		48	3662	1504.77		48	1767	726.085		48	3440	1413.54		48	1581	649.655
	49	4117	1691.73		49	2457	1009.62		49	4017	1650.64		49	2165	889.629		49	3854	1583.66		49	1844	757.725		49	2824	1160.42		49	1736	713.346		49	2987	1227.4		49	1659	681.706		49	4808	1975.67		49	1188	488.166
	50	3961	1627.63		50	2366	972.222		50	3764	1546.68		50	2629	1080.29		50	2764	1135.77		50	1936	795.529		50	1847	758.958		50	2231	916.749		50	5184	2130.18		50	1655	680.062		50	2663	1094.26		50	1918	788.133
	51	4527	1860.21		51	2290	940.993		51	5702	2343.03		51	1956	803.748		51	4267	1753.37		51	1810	743.754		51	1742	715.812		51	2640	1084.81		51	2415	992.357		51	3014	1238.49		51	3663	1505.18		51	1797	738.412
	52	3881	1594.76		52	3222	1323.96		52	4137	1699.95		52	3051	1253.7		52	3625	1489.56		52	1410	579.389		52	2450	1006.74		52	2318	952.498		52	2516	1033.86		52	2000	821.828		52	3769	1548.73		52	2516	1033.86
	53	4428	1819.53		53	3287	1350.67		53	4714	1937.05		53	2641	1085.22		53	2571	1056.46		53	2084	856.345		53	1861	764.711		53	1980	813.609		53	2924	1201.51		53	1995	819.773		53	3764	1546.68		53	1650	678.008
	54	4500	1849.11		54	3476	1428.34		54	2961	1216.72		54	2907	1194.53		54	3271	1344.1		54	1520	624.589		54	2681	1101.66		54	1798	738.823		54	2315	951.266		54	1824	749.507		54	3887	1597.22		54	2231	916.749
	55	3971	1631.74		55	3082	1266.44		55	3607	1482.17		55	2650	1088.92		55	3392	1393.82		55	1667	684.993		55	3294	1353.55		55	1817	746.631		55	1849	759.78		55	1977	812.377		55	4439	1824.05		55	1790	735.536
	56	3007	1235.62		56	2919	1199.46		56	3553	1459.98		56	2724	1119.33		56	3693	1517.5		56	2903	1192.88		56	3752	1541.75		56	2023	831.279		56	2446	1005.1		56	2084	856.345		56	4357	1790.35		56	1593	654.586
	57	3816	1568.05		57	3185	1308.76		57	2079	854.29		57	1933	794.297		57	4025	1653.93		57	2409	989.892		57	2262	929.487		57	2216	910.585		57	1826	750.329		57	2392	982.906		57	1654	679.652		57	1770	727.318
	58	3845	1579.96		58	3159	1298.08		58	2905	1193.7		58	2382	978.797		58	3583	1472.3		58	1813	744.987		58	1907	783.613		58	2258	927.844		58	3382	1389.71		58	2276	935.24		58	3811	1565.99		58	1506	618.836
	59	3918	1609.96		59	2751	1130.42		59	3314	1361.77		59	2348	964.826		59	4101	1685.16		59	1740	714.99		59	1923	790.187		59	2183	897.025		59	4384	1801.45		59	2667	1095.91		59	4094	1682.28		59	2411	990.713
	60	4073	1673.65		60	3034	1246.71		60	4444	1826.1		60	2450	1006.74		60	3756	1543.39		60	1288	529.257		60	2459	1010.44		60	3171	1303.01		60	2973	1221.65		60	1748	718.277		60	2586	1062.62		60	1526	627.055
	61	3249	1335.06		61	3389	1392.59		61	3962	1628.04		61	2214	909.763		61	3304	1357.66		61	2941	1208.5		61	3333	1369.58		61	2560	1051.94		61	3246	1333.83		61	2343	962.771		61	4696	1929.65		61	1677	689.103
	62	3289	1351.5		62	3931	1615.3		62	3537	1453.4		62	3006	1235.21		62	4075	1674.47		62	2257	927.433		62	2810	1154.67		62	2130	875.247		62	2979	1224.11		62	1594	654.997		62	4119	1692.55		62	1711	703.074
	63	3016	1239.32		63	3976	1633.79		63	3489	1433.68		63	2125	873.192		63	3510	1442.31		63	1549	636.506		63	3329	1367.93		63	2533	1040.84		63	2609	1072.07		63	1984	815.253		63	4232	1738.99		63	1447	594.592
	64	4276	1757.07		64	3168	1301.78		64	3793	1558.6		64	2052	843.195		64	3457	1420.53		64	2153	884.698		64	3099	1273.42		64	2128	874.425		64	2700	1109.47		64	2404	987.837		64	2746	1128.37		64	636	261.341
	65	3508	1441.49		65	2615	1074.54		65	3398	1396.29		65	2487	1021.94		65	2205	906.065		65	1751	719.51		65	2907	1194.53		65	2420	994.412		65	2749	1129.6		65	2446	1005.1		65	2438	1001.81		65	1208	496.384
	66	3718	1527.78		66	2899	1191.24		66	3013	1238.08		66	2501	1027.7		66	2412	991.124		66	1703	699.786		66	1951	801.693		66	2364	971.4		66	3558	1462.03		66	2425	996.466		66	4212	1730.77		66	1175	482.824
	67	4198	1725.02		67	2885	1185.49		67	4010	1647.76		67	3456	1420.12		67	2290	940.993		67	1980	813.609		67	3347	1375.33		67	2754	1131.66		67	3338	1371.63		67	2192	900.723		67	3414	1402.86		67	1422	584.32
	68	3741	1537.23		68	2740	1125.9		68	3397	1395.87		68	2118	870.316		68	3908	1605.85		68	1860	764.3		68	2021	830.457		68	2096	861.275		68	3433	1410.67		68	2633	1081.94		68	3221	1323.55		68	1567	643.902
	69	2705	1111.52		69	3447	1416.42		69	2615	1074.54		69	1938	796.351		69	2255	926.611		69	1867	767.176		69	3205	1316.98		69	2004	823.471		69	2768	1137.41		69	2290	940.993		69	1740	714.99		69	1365	560.897
	70	3394	1394.64		70	3055	1255.34		70	3752	1541.75		70	2644	1086.46		70	2859	1174.8		70	2074	852.235		70	2034	835.799		70	2003	823.06		70	1739	714.579		70	3798	1560.65		70	3724	1530.24		70	1467	602.811
	71	4636	1905		71	3829	1573.39		71	3485	1432.03		71	2546	1046.19		71	1742	715.812		71	2009	825.526		71	2268	931.953		71	2343	962.771		71	3297	1354.78		71	2549	1047.42		71	4474	1838.43		71	1941	797.584
	72	4065	1670.36		72	3959	1626.81		72	3950	1623.11		72	2091	859.221		72	2482	1019.89		72	2018	829.224		72	2730	1121.79		72	2161	887.985		72	3318	1363.41		72	2416	992.768		72	1459	599.523		72	2169	891.272
	73	4653	1911.98		73	4276	1757.07		73	3270	1343.69		73	2317	952.087		73	1847	758.958		73	1906	783.202		73	3314	1361.77		73	2235	918.393		73	2433	999.753		73	1954	802.926		73	3938	1618.18		73	1457	598.702
	74	4481	1841.31		74	3868	1589.41		74	3641	1496.14		74	2057	845.25		74	3252	1336.29		74	2315	951.266		74	2345	963.593		74	2026	832.512		74	4942	2030.74		74	2027	832.922		74	2683	1102.48		74	1179	484.467
	75	3537	1453.4		75	3592	1476		75	2921	1200.28		75	1897	779.504		75	2599	1067.97		75	2325	955.375		75	1945	799.227		75	1593	654.586		75	4224	1735.7		75	1897	779.504		75	2826	1161.24		75	1356	557.199
	76	4024	1653.52		76	4289	1762.41		76	2740	1125.9		76	2520	1035.5		76	2809	1154.26		76	1416	581.854		76	3015	1238.91		76	1943	798.406		76	3057	1256.16		76	2926	1202.33		76	3544	1456.28		76	1082	444.609
	77	2949	1211.79		77	3650	1499.84		77	3617	1486.28		77	2291	941.404		77	3625	1489.56		77	1919	788.544		77	3534	1452.17		77	1894	778.271		77	4078	1675.71		77	2468	1014.14		77	3933	1616.12		77	2008	825.115
	78	2949	1211.79		78	3426	1407.79		78	3676	1510.52		78	1669	685.815		78	2199	903.6		78	2569	1055.64		78	3129	1285.75		78	2308	948.389		78	5736	2357		78	2572	1056.87		78	1143	469.675		78	1874	770.053
	79	2699	1109.06		79	3812	1566.4		79	3649	1499.42		79	1723	708.005		79	2988	1227.81		79	2380	977.975		79	3016	1239.32		79	1830	751.972		79	5557	2283.45		79	2564	1053.58		79	3322	1365.06		79	2060	846.483
	80	4528	1860.62		80	3824	1571.33		80	4091	1681.05		80	1660	682.117		80	2568	1055.23		80	1844	757.725		80	2154	885.108		80	2187	898.669		80	3554	1460.39		80	2547	1046.6		80	2752	1130.83		80	1213	498.439
	81	3412	1402.04		81	3122	1282.87		81	3548	1457.92		81	1843	757.314		81	3011	1237.26		81	2709	1113.17		81	3269	1343.28		81	1876	770.874		81	3697	1519.15		81	2003	823.06		81	3765	1547.09		81	1884	774.162
	82	4248	1745.56		82	3892	1599.28		82	3281	1348.21		82	2928	1203.16		82	2780	1142.34		82	2294	942.636		82	2426	996.877		82	2000	821.828		82	3432	1410.26		82	2088	857.988		82	3703	1521.61		82	1050	431.46
	83	4235	1740.22		83	3238	1330.54		83	3114	1279.59		83	2433	999.753		83	4605	1892.26		83	2192	900.723		83	3455	1419.71		83	2037	837.032		83	3925	1612.84		83	1669	685.815		83	2463	1012.08		83	2076	853.057
	84	3094	1271.37		84	2931	1204.39		84	3949	1622.7		84	2444	1004.27		84	3574	1468.61		84	2207	906.887		84	2941	1208.5		84	1834	753.616		84	3724	1530.24		84	1927	791.831		84	4558	1872.95		84	1182	485.7
	85	3421	1405.74		85	3298	1355.19		85	4364	1793.23		85	2351	966.059		85	3513	1443.54		85	2179	895.381		85	4193	1722.96		85	1934	794.707		85	4925	2023.75		85	2119	870.726		85	2651	1089.33		85	2006	824.293
	86	2470	1014.96		86	3060	1257.4		86	3988	1638.72		86	1824	749.507		86	3313	1361.36		86	2161	887.985		86	3310	1360.12		86	2468	1014.14		86	2189	899.49		86	1901	781.147		86	4069	1672.01		86	1480	608.153
	87	3510	1442.31		87	3201	1315.34		87	3228	1326.43		87	2813	1155.9		87	2122	871.959		87	1722	707.594		87	3561	1463.26		87	1989	817.308		87	3755	1542.98		87	2010	825.937		87	4002	1644.48		87	2565	1053.99
	88	3061	1257.81		88	3361	1381.08		88	3315	1362.18		88	3114	1279.59		88	3429	1409.02		88	2131	875.657		88	3678	1511.34		88	1965	807.446		88	3715	1526.55		88	2340	961.538		88	4019	1651.46		88	2425	996.466
	89	4212	1730.77		89	3634	1493.26		89	2486	1021.53		89	2597	1067.14		89	3254	1337.11		89	2436	1000.99		89	3870	1590.24		89	1943	798.406		89	3288	1351.08		89	3130	1286.16		89	1797	738.412		89	1937	795.94
	90	3279	1347.39		90	2847	1169.87		90	3583	1472.3		90	3059	1256.99		90	3508	1441.49		90	2411	990.713		90	2175	893.738		90	2187	898.669		90	3537	1453.4		90	2778	1141.52		90	2787	1145.22		90	2400	986.193
	91	4046	1662.56		91	2740	1125.9		91	1869	767.998		91	2355	967.702		91	4058	1667.49		91	1714	704.306		91	4300	1766.93		91	1555	638.971		91	4022	1652.7		91	2285	938.938		91	3771	1549.56		91	1941	797.584
	92	3176	1305.06		92	3543	1455.87		92	3153	1295.61		92	2444	1004.27		92	4800	1972.39		92	1879	772.107		92	3354	1378.21		92	2287	939.76		92	3615	1485.45		92	3330	1368.34		92	2682	1102.07		92	1614	663.215
	93	3745	1538.87		93	2714	1115.22		93	4033	1657.22		93	2406	988.659		93	4263	1751.73		93	2236	918.803		93	3761	1545.45		93	2461	1011.26		93	3077	1264.38		93	2381	978.386		93	2574	1057.69		93	3013	1238.08
	94	2436	1000.99		94	3410	1401.22		94	3249	1335.06		94	2864	1176.86		94	3175	1304.65		94	1927	791.831		94	3666	1506.41		94	2143	880.588		94	3638	1494.9		94	2576	1058.51		94	2995	1230.69		94	2168	890.861
	95	3239	1330.95		95	2854	1172.75		95	4353	1788.71		95	2723	1118.92		95	3947	1621.88		95	2076	853.057		95	3717	1527.37		95	2300	945.102		95	2655	1090.98		95	2161	887.985		95	2740	1125.9		95	2345	963.593
	96	2995	1230.69		96	3829	1573.39		96	3830	1573.8		96	3169	1302.19		96	3388	1392.18		96	2212	908.941		96	2840	1167		96	2590	1064.27		96	4015	1649.82		96	2607	1071.25		96	3967	1630.1		96	2396	984.55
	97	3565	1464.91		97	2737	1124.67		97	3682	1512.98		97	2758	1133.3		97	3738	1536		97	2116	869.494		97	999	410.503		97	2064	848.126		97	5401	2219.35		97	2457	1009.62		97	3065	1259.45		97	2717	1116.45
	98	3447	1416.42		98	3304	1357.66		98	2703	1110.7		98	3038	1248.36		98	3199	1314.51		98	1949	800.871		98	3376	1387.25		98	2197	902.778		98	4558	1872.95		98	3383	1390.12		98	2724	1119.33		98	3423	1406.56
	99	3478	1429.16		99	3218	1322.32		99	3515	1444.36		99	2890	1187.54		99	4675	1921.02		99	2858	1174.39		99	2923	1201.1		99	2625	1078.65		99	4368	1794.87		99	2258	927.844		99	2046	840.73		99	2568	1055.23
	100	4174	1715.15		100	3576	1469.43		100	3219	1322.73		100	2553	1049.06		100	5137	2110.86		100	1887	775.394		100	2815	1156.72		100	2089	858.399		100	3767	1547.91		100	1530	628.698		100	3964	1628.86		100	2478	1018.24
	101	2347	964.415		101	2813	1155.9		101	3637	1494.49		101	2421	994.822		101	3408	1400.39		101	1820	747.863		101	2074	852.235		101	2693	1106.59		101	4532	1862.26		101	1661	682.528		101	3624	1489.15		101	2834	1164.53
	102	3855	1584.07		102	2710	1113.58		102	3041	1249.59		102	2881	1183.84		102	2707	1112.34		102	1901	781.147		102	2462	1011.67		102	2403	987.426		102	3412	1402.04		102	1978	812.788		102	3354	1378.21		102	2542	1044.54
	103	3877	1593.11		103	2536	1042.08		103	4184	1719.26		103	2673	1098.37		103	2864	1176.86		103	1705	700.608		103	2919	1199.46		103	1763	724.441		103	4009	1647.35		103	1865	766.354		103	3622	1488.33		103	2333	958.662
	104	3573	1468.2		104	3239	1330.95		104	4167	1712.28		104	2951	1212.61		104	2116	869.494		104	1739	714.579		104	2837	1165.76		104	2048	841.552		104	1474	605.687			average	847.667		104	3415	1403.27		104	2768	1137.41
	105	2494	1024.82			average	1300.16		105	2674	1098.78		105	2826	1161.24		105	3692	1517.09		105	1798	738.823		105	2722	1118.51		105	2448	1005.92		105	3292	1352.73			SD	194.642		105	2800	1150.56		105	2485	1021.12
	106	5248	2156.48			SD	219.885		106	3489	1433.68		106	2436	1000.99		106	3578	1470.25		106	1641	674.31		106	2655	1090.98		106	2298	944.28		106	2042	839.086						106	3577	1469.84		106	2347	964.415
	107	3645	1497.78						107	3539	1454.22		107	2785	1144.4		107	2569	1055.64		107	1906	783.202		107	2439	1002.22		107	2006	824.293		107	2182	896.614						107	2259	928.254		107	1590	653.353
	108	3968	1630.51						108	2402	987.015		108	2339	961.128		108	4342	1784.19		108	1696	696.91		108	2690	1105.36		108	2155	885.519		108	2568	1055.23						108	4029	1655.57		108	2523	1036.74
	109	3659	1503.53						109	4451	1828.98		109	2523	1036.74			average	1495.32		109	1747	717.867		109	2734	1123.44		109	2017	828.813		109	3928	1614.07						109	3363	1381.9		109	1829	751.561
	110	3190	1310.82						110	2301	945.513		110	3327	1367.11			SD	403.513		110	1934	794.707		110	2812	1155.49		110	1582	650.066		110	3230	1327.25						110	3054	1254.93		110	2664	1094.67
	111	4050	1664.2						111	2658	1092.21		111	3185	1308.76						111	2323	954.553		111	3697	1519.15		111	1941	797.584		111	3520	1446.42						111	3701	1520.79		111	2131	875.657
	112	4760	1955.95						112	3047	1252.05		112	2981	1224.93						112	1718	705.95		112	3778	1552.43		112	1951	801.693		112	3578	1470.25						112	2655	1090.98		112	1945	799.227
	113	4256	1748.85						113	2862	1176.04		113	2758	1133.3						113	1822	748.685		113	2799	1150.15		113	1890	776.627		113	4223	1735.29						113	3909	1606.26		113	2033	835.388
	114	4237	1741.04						114	3555	1460.8		114	2724	1119.33						114	1782	732.249		114	3236	1329.72		114	1969	809.089		114	4303	1768.16						114	4056	1666.67		114	2512	1032.22
	115	4269	1754.19						115	3084	1267.26		115	2545	1045.78						115	2155	885.519		115	2834	1164.53		115	2357	968.524		115	5823	2392.75						115	2061	846.893		115	1933	794.297
	116	4523	1858.56						116	3707	1523.26		116	2567	1054.82						116	2180	895.792		116	3545	1456.69		116	1722	707.594		116	3149	1293.97						116	3549	1458.33		116	2094	860.454
		average	1537.75						117	3530	1450.53		117	2689	1104.95						117	1790	735.536		117	3546	1457.1		117	2296	943.458		117	4307	1769.81						117	2266	931.131		117	2206	906.476
		SD	273.339						118	2816	1157.13		118	3560	1462.85						118	2842	1167.82		118	2364	971.4		118	1798	738.823		118	4294	1764.46						118	3362	1381.49		118	2674	1098.78
									119	3918	1609.96		119	2077	853.468						119	2086	857.166		119	3751	1541.34		119	2075	852.646		119	2958	1215.48						119	4299	1766.52		119	2146	881.821
									120	3909	1606.26		120	3829	1573.39						120	2360	969.757		120	3793	1558.6		120	2205	906.065		120	4045	1662.15						120	4053	1665.43		120	2062	847.304
									121	3849	1581.61		121	3323	1365.47						121	1821	748.274		121	3439	1413.13		121	2603	1069.61		121	5413	2224.28						121	2880	1183.43		121	2479	1018.66
									122	3378	1388.07		122	3266	1342.04						122	2035	836.21		122	3998	1642.83		122	2119	870.726		122	4083	1677.76						122	3760	1545.04		122	2485	1021.12
									123	2307	947.978		123	2657	1091.8						123	2045	840.319		123	3730	1532.71		123	1988	816.897		123	3062	1258.22						123	2602	1069.2		123	1978	812.788
									124	2257	927.433		124	2581	1060.57						124	2984	1226.17		124	1867	767.176		124	1747	717.867		124	3326	1366.7						124	2282	937.705		124	2071	851.003
									125	2621	1077.01		125	2676	1099.61						125	2106	865.385		125	3754	1542.57		125	1851	760.602		125	5152	2117.03						125	4271	1755.01		125	2219	911.818
									126	2659	1092.62		126	3121	1282.46						126	2161	887.985		126	3924	1612.43		126	1949	800.871		126	2855	1173.16						126	3121	1282.46		126	2554	1049.47
									127	2492	1024		127	3437	1412.31						127	2216	910.585		127	2469	1014.55		127	2135	877.301		127	4107	1687.62						127	2918	1199.05		127	2043	839.497
									128	3265	1341.63		128	2811	1155.08						128	2543	1044.95		128	3533	1451.76		128	1851	760.602		128	4471	1837.2						128	2832	1163.71		128	2306	947.567
									129	3544	1456.28		129	3275	1345.74						129	1822	748.685		129	2838	1166.17		129	1881	772.929		129	3957	1625.99						129	1237	508.3		129	2286	939.349
									130	2979	1224.11		130	3285	1349.85						130	2740	1125.9		130	2009	825.526		130	2261	929.076		130	4695	1929.24						130	3234	1328.9		130	1978	812.788
									131	2330	957.429		131	2717	1116.45						131	2536	1042.08		131	2815	1156.72		131	1782	732.249		131	3946	1621.47						131	3815	1567.64		131	1582	650.066
									132	3506	1440.66		132	2542	1044.54						132	2067	849.359		132	1809	743.343		132	2376	976.331		132	4314	1772.68						132	1795	737.59		132	1736	713.346
									133	2610	1422.73		133	2436	1000.99						133	2197	902.778		133	2780	1142.34		133	2043	839.497		133	3377	1387.66						133	3781	1553.67		133	1868	767.587
									134	2652	259.606		134	2329	957.018						134	2384	979.619		134	2937	1206.85		134	1794	737.179		134	4241	1742.69						134	4160	1709.4		134	2693	1106.59
									135	3140	1415.41		135	2148	882.643						135	2028	833.333		135	4204	1727.48		135	1970	809.5		135	4741	1948.14						135	4410	1812.13		135	1934	794.707
									136	3876	278.154		136	2840	1167						136	2058	845.661		136	1975	811.555		136	1975	811.555		136	3152	1295.2						136	4527	1860.21		136	2337	960.306
									137	4336	1406.56		137	2268	931.953							average	905.201		137	3690	1516.27		137	2152	884.287		137	3255	1337.52						137	2149	883.054		137	1577	648.011
									138	3061	292.143		138	3055	1255.34							SD	147.37		138	3290	1351.91		138	2406	988.659		138	3281	1348.21						138	4227	1736.93		138	2466	1013.31
									139	4146	1401.22		139	2778	1141.52										139	3907	1605.44		139	2432	999.343		139	3871	1590.65						139	2957	1215.07		139	2310	949.211
									140	3371	1400.23		140	2103	864.152										140	2854	1172.75		140	2514	1033.04		140	2569	1055.64						140	3659	1503.53		140	1984	815.253
									141	3535	1399.95		141	2976	1222.88										141	1920	788.955		141	1994	819.362		141	4285	1760.77						141	5853	2405.08		141	1402	576.101
									142	4366	1398.98		142	2682	1102.07										142	3352	1377.38		142	2187	898.669		142	2586	1062.62						142	6239	2563.69		142	1845	758.136
									143	3998	1397.37		143	2620	1076.59										143	3515	1444.36		143	2296	943.458		143	3184	1308.35						143	5056	2077.58		143	2570	1056.05
									144	3335	1394.93		144	2777	1141.11										144	4175	1715.57		144	2071	851.003		144	2549	1047.42						144	5485	2253.86		144	1550	636.917
									145	2783	1392.95		145	3303	1357.25										145	3260	1339.58		145	2699	1109.06		145	2549	1047.42						145	4064	1669.95		145	2004	823.471
									146	2962	1391.65		146	3269	1343.28										146	3728	1531.89		146	2581	1060.57		146	5602	2301.94						146	2450	1006.74		146	2098	862.097
									147	3199	1390.45		147	2255	926.611										147	3113	1279.17		147	2061	846.893		147	3108	1277.12						147	3883	1595.58		147	2959	1215.89
									148	2702	1392.99		148	3047	1252.05										148	3236	1329.72		148	2050	842.373		148	3568	1466.14						148	1879	772.107		148	2104	864.563
									149	3496	1392.96		149	3327	1367.11										149	4262	1751.31		149	2215	910.174		149	4555	1871.71						149	2445	1004.68		149	2212	908.941
									150	3299	1393.13		150	2482	1019.89										150	3196	1313.28		150	2593	1065.5			average	1408.69						150	1130	464.333		150	2497	1026.05
										average	1392.73		151	2692	1106.18										151	2014	827.581		151	2009	825.526			SD	355.398						151	3434	1411.08		151	2615	1074.54
										SD	298.389		152	2937	1206.85										152	2589	1063.86		152	2098	862.097										152	3232	1328.07		152	2343	962.771
													153	2663	1094.26										153	3409	1400.81		153	1902	781.558										153	3323	1365.47		153	2424	996.055
													154	3647	1498.6										154	3833	1575.03		154	2014	827.581										154	4760	1955.95		154	2740	1125.9
													155	3777	1552.02										155	3466	1424.23		155	2192	900.723										155	5630	2313.45		155	2457	1009.62
													156	3696	1518.74										156	3319	1363.82		156	1885	774.573										156	5585	2294.95		156	2386	980.44
													157	3410	1401.22										157	4291	1763.23		157	2029	833.744										157	2661	1093.44		157	1766	725.674
													158	4144	1702.83										158	2959	1215.89			average	865.597										158	2746	1128.37		158	2377	976.742
													159	3117	1280.82										159	3889	1598.04			SD	106.869										159	1722	707.594		159	1928	792.242
													160	2349	965.237										160	2625	1078.65															average	1481.76		160	2320	953.32
													161	2344	963.182										161	3477	1428.75															SD	429.499		161	2358	968.935
													162	2693	1106.59										162	4415	1814.18																		162	2025	832.101
													163	2406	988.659										163	3713	1525.72																		163	2438	1001.81
													164	2164	889.218										164	4419	1815.83																		164	2313	950.444
													165	3996	1642.01										165	2672	1097.96																		165	2466	1013.31
													166	3523	1447.65										166	3685	1514.22																		166	1834	753.616
													167	3195	1312.87										167	3355	1378.62																		167	2847	1169.87
													168	2363	970.989										168	3562	1463.68																		168	2300	945.102
														average	1114.72										169	3658	1503.12																		169	2262	929.487
														SD	201.357										170	3658	1503.12																		170	1913	786.078
																									171	3095	1271.78																		171	2995	1230.69
																									172	3800	1561.47																			average	873.324
																									173	4625	1900.48																			SD	211.426
																									174	3120	1282.05
																									175	3215	1321.09
																									176	1683	691.568
																									177	4528	1860.62
																									178	4005	1645.71
																									179	2771	1138.64
																									180	3620	1487.51
																									181	3488	1433.27
																									182	2934	1205.62
																									183	3582	1471.89
																									184	2278	936.062
																									185	4205	1727.89
																									186	3448	1416.83
																									187	2497	1026.05
																									188	3685	1514.22
																									189	4025	1653.93
																									190	2581	1060.57
																									191	4173	1714.74
																									192	2674	1098.78
																									193	3377	1387.66
																									194	4904	2015.12
																									195	3356	1379.03
																									196	3348	1375.74
																									197	2050	842.373
																									198	5062	2080.05
																									199	2301	945.513
																									200	3573	1468.2
																									201	2578	1059.34
																									202	2046	840.73
																									203	3419	1404.91
																									204	3622	1488.33
																									205	3361	1381.08
																									206	3274	1345.33
																									207	3347	1375.33
																									208	3200	1314.92
																									209	3051	1253.7
																										average	1258.92
																										SD	291.381

## Sheet: ATP（B-SES twice）
	B-SES1typeⅠ				B-SES1typeⅡ				B-SES2typeⅠ				B-SES2typeⅡ				B-SES3typeⅠ				B-SES3typeⅡ				B-SES4typeⅠ				B-SES4typeⅡ				B-SES5typeⅠ				B-SES5typeⅡ				B-SES6typeⅠ				B-SES6typeⅡ
	1	4997	2053.34		1	3491	1434.5		1	5024	2064.43		1	2445	1004.68		1	5991	2461.79		1	2679	1100.84		1	4752	1952.66		1	2103	864.152		1	5044	2072.65		1	2375	975.92		1	3855	1584.07		1	2978	1223.7
	2	6231	2560.4		2	3178	1305.88		2	3289	1351.5		2	1670	686.226		2	6550	2691.49		2	2977	1223.29		2	4262	1751.31		2	2310	949.211		2	1939	796.762		2	2173	892.916		2	4112	1689.68		2	2968	1219.59
	3	4658	1914.04		3	3004	1234.39		3	3177	1305.47		3	2788	1145.63		3	5099	2095.25		3	2968	1219.59		3	2609	1072.07		3	1964	807.035		3	3017	1239.73		3	1973	810.733		3	4436	1822.81		3	2816	1157.13
	4	6803	2795.45		4	3380	1388.89		4	4506	1851.58		4	3368	1383.96		4	5841	2400.15		4	2773	1139.46		4	3903	1603.8		4	1743	716.223		4	4817	1979.37		4	2296	943.458		4	6647	2731.34		4	3325	1366.29
	5	8287	3405.24		5	4130	1697.07		5	4762	1956.77		5	2523	1036.74		5	3170	1302.6		5	2422	995.233		5	5300	2177.84		5	1595	655.408		5	5281	2170.04		5	2235	918.393		5	3890	1598.45		5	2752	1130.83
	6	6930	2847.63		6	4173	1714.74		6	5187	2131.41		6	2782	1143.16		6	4617	1897.19		6	3146	1292.74		6	4834	1986.36		6	1698	697.732		6	4161	1709.81		6	2462	1011.67		6	4646	1909.11		6	2842	1167.82
	7	5594	2298.65		7	4405	1810.08		7	3548	1457.92		7	2127	874.014		7	4278	1757.89		7	2245	922.502		7	2801	1150.97		7	2101	863.33		7	5468	2246.88		7	1999	821.417		7	2459	1010.44		7	2411	990.713
	8	5705	2344.26		8	3856	1584.48		8	5346	2196.75		8	2020	830.046		8	3269	1343.28		8	2867	1178.09		8	3323	1365.47		8	1906	783.202		8	3314	1361.77		8	2428	997.699		8	2295	943.047		8	2039	837.853
	9	6423	2639.3		9	3486	1432.45		9	3251	1335.88		9	1999	821.417		9	6201	2548.08		9	2867	1178.09		9	4658	1914.04		9	1390	571.17		9	4063	1669.54		9	2273	934.007		9	3937	1617.77		9	2612	1073.31
	10	7015	2882.56		10	3096	1272.19		10	5109	2099.36		10	2895	1189.6		10	5076	2085.8		10	2293	942.226		10	2968	1219.59		10	2244	922.091		10	3070	1261.51		10	2564	1053.58		10	6111	2511.09		10	2590	1064.27
	11	7918	3253.62		11	4595	1888.15		11	6190	2543.56		11	2378	977.153		11	5403	2220.17		11	1929	792.653		11	5269	2165.11		11	2305	947.156		11	4630	1902.53		11	2472	1015.78		11	4361	1792		11	2749	1129.6
	12	4440	1824.46		12	3817	1568.46		12	5674	2331.53		12	1974	811.144		12	3557	1461.62		12	3106	1276.3		12	3997	1642.42		12	2063	847.715		12	3446	1416.01		12	1908	784.024		12	3377	1387.66		12	2288	940.171
	13	6420	2638.07		13	4422	1817.06		13	3510	1442.31		13	2129	874.836		13	5133	2109.22		13	2992	1229.45		13	2341	961.949		13	2181	896.203		13	3682	1512.98		13	1947	800.049		13	5714	2347.96		13	2662	1093.85
	14	6084	2500		14	3691	1516.68		14	4983	2047.58		14	1766	725.674		14	3139	1289.86		14	2746	1128.37		14	3952	1623.93		14	1319	541.995		14	3462	1422.58		14	2020	830.046		14	5144	2113.74		14	1749	718.688
	15	7929	3258.14		15	3537	1453.4		15	5769	2370.56		15	3124	1283.69		15	4792	1969.1		15	2676	1099.61		15	2654	1090.57		15	1572	645.957		15	5042	2071.83		15	2129	874.836		15	4046	1662.56		15	2184	897.436
	16	6198	2546.84		16	2184	897.436		16	4274	1756.25		16	2091	859.221		16	6706	2755.59		16	2829	1162.48		16	2034	835.799		16	1991	818.13		16	4443	1825.69		16	2101	863.33		16	5413	2224.28		16	2060	846.483
	17	6872	2823.8		17	3037	1247.95		17	2299	944.691		17	1962	806.213		17	5926	2435.08		17	3170	1302.6		17	4999	2054.16		17	2430	998.521		17	4023	1653.11		17	2784	1143.98		17	4716	1937.87		17	2983	1225.76
	18	5064	2080.87		18	3041	1249.59		18	5357	2201.27		18	3031	1245.48		18	3332	1369.17		18	2889	1187.13		18	5498	2259.2		18	2478	1018.24		18	3254	1337.11		18	2031	834.566		18	3430	1409.43		18	3290	1351.91
	19	5290	2173.73		19	3661	1504.36		19	5795	2381.25		19	1988	816.897		19	5403	2220.17		19	2716	1116.04		19	3047	1252.05		19	2409	989.892		19	3516	1444.77		19	2134	876.89		19	4819	1980.19		19	3639	1495.32
	20	6211	2552.19		20	1098	451.183		20	5011	2059.09		20	3089	1269.31		20	5487	2254.68		20	2569	1055.64		20	3785	1555.31		20	2757	1132.89		20	5098	2094.84		20	1683	691.568		20	4432	1821.17		20	3045	1251.23
	21	5048	2074.29		21	4050	1664.2		21	5766	2369.33		21	1504	618.014		21	4729	1943.21		21	2540	1043.72		21	3294	1353.55		21	2701	1109.88		21	4591	1886.51		21	2565	1053.99		21	5359	2202.09		21	3001	1233.15
	22	8157	3351.82		22	3741	1537.23		22	3579	1470.66		22	2505	1029.34		22	4335	1781.31		22	2571	1056.46		22	5029	2066.49		22	2509	1030.98		22	3530	1450.53		22	2424	996.055		22	3687	1515.04		22	2685	1103.3
	23	1977	812.377		23	3373	1386.01		23	6945	2853.8		23	3368	1383.96		23	2743	1127.14		23	2089	858.399		23	5462	2244.41		23	2324	954.964		23	3626	1489.97		23	2163	888.807		23	4163	1710.63		23	2727	1120.56
	24	5441	2235.78		24	2816	1157.13		24	10283	4225.43		24	2287	939.76		24	4387	1802.68		24	2296	943.458		24	5271	2165.93		24	2714	1115.22		24	3218	1322.32		24	1948	800.46		24	3701	1520.79		24	2674	1098.78
	25	7123	2926.94		25	1941	797.584		25	4087	1679.4		25	2944	1209.73		25	2451	1007.15		25	2154	885.108		25	5047	2073.88		25	2450	1006.74		25	4159	1708.99		25	2208	907.298		25	4101	1685.16		25	1944	798.817
	26	6499	2670.53		26	4510	1853.22		26	3351	1376.97		26	1809	743.343		26	2181	896.203		26	2406	988.659		26	4724	1941.16		26	2749	1129.6		26	4195	1723.78		26	2119	870.726		26	1799	739.234		26	2793	1147.68
	27	6547	2690.25		27	4711	1935.82		27	6854	2816.4		27	1929	792.653		27	5532	2273.18		27	2424	996.055		27	2652	1089.74		27	2556	1050.3		27	3935	1616.95		27	2003	823.06		27	7382	3033.37		27	2553	1049.06
	28	4467	1835.55		28	3376	1387.25		28	5704	2343.85		28	4243	1743.51		28	2926	1202.33		28	2313	950.444		28	4611	1894.72		28	3318	1363.41		28	5285	2171.68		28	1972	810.322		28	6614	2717.78		28	2633	1081.94
	29	5723	2351.66		29	3680	1512.16		29	4128	1696.25		29	3801	1561.88		29	3222	1323.96		29	2615	1074.54		29	5109	2099.36		29	2466	1013.31		29	4499	1848.7		29	1928	792.242		29	3752	1541.75		29	2662	1093.85
	30	5208	2140.04		30	3668	1507.23		30	4812	1977.32		30	1270	521.861		30	4784	1965.81		30	2520	1035.5		30	4520	1857.33		30	2365	971.811		30	3304	1357.66		30	1903	781.969		30	3578	1470.25		30	2371	974.277
	31	8795	3613.99		31	4639	1906.23		31	6366	2615.88		31	2163	888.807		31	4765	1958		31	2251	924.967		31	5640	2317.55		31	2505	1029.34		31	4363	1792.82		31	2373	975.099		31	4194	1723.37		31	2126	873.603
	32	7785	3198.96		32	2611	1072.9		32	2891	1187.95		32	2134	876.89		32	4359	1791.17		32	2505	1029.34		32	3986	1637.9		32	2150	883.465		32	5019	2062.38		32	2440	1002.63		32	4404	1809.66		32	2563	1053.17
	33	4558	1872.95		33	4144	1702.83		33	5187	2131.41		33	2212	908.941		33	4166	1711.87		33	2356	968.113		33	3210	1319.03		33	2517	1034.27		33	3636	1494.08		33	2153	884.698		33	3000	1232.74		33	1709	702.252
	34	7461	3065.83		34	3796	1559.83		34	3146	1292.74		34	2628	1079.88		34	5850	2403.85		34	2601	1068.79		34	5569	2288.38		34	2620	1076.59		34	4586	1884.45		34	2580	1060.16		34	6343	2606.43		34	2209	907.709
	35	5980	2457.26		35	3343	1373.69		35	4780	1964.17		35	2077	853.468		35	3184	1308.35		35	2532	1040.43		35	5016	2061.14		35	2346	964.004		35	3118	1281.23		35	2032	834.977		35	4379	1799.39		35	2421	994.822
	36	6039	2481.51		36	3213	1320.27		36	6050	2486.03		36	3000	1232.74		36	3195	1312.87		36	2629	1080.29		36	6091	2502.88		36	2500	1027.28		36	4184	1719.26		36	1954	802.926		36	3616	1485.86		36	2516	1033.86
	37	8754	3597.14		37	3983	1636.67		37	6050	2486.03		37	3017	1239.73		37	4790	1968.28		37	2358	968.935		37	5643	2318.79		37	1745	717.045		37	4351	1787.89		37	2591	1064.68		37	5805	2385.36		37	2883	1184.66
	38	6685	2746.96		38	3210	1319.03		38	3052	1254.11		38	2041	838.675		38	3656	1502.3		38	2258	927.844		38	5431	2231.67		38	2782	1143.16		38	4625	1900.48		38	2281	937.295		38	3800	1561.47		38	3939	1618.59
	39	3762	1545.86		39	3967	1630.1		39	3861	1586.54		39	2306	947.567		39	5931	2437.13		39	2520	1035.5		39	4002	1644.48		39	2399	985.782		39	3657	1502.71		39	1941	797.584		39	4671	1919.38		39	2713	1114.81
	40	6494	2668.47		40	3975	1633.38		40	5242	2154.01		40	2183	897.025		40	4056	1666.67		40	2777	1141.11		40	3716	1526.96		40	2064	848.126		40	3904	1604.21		40	2101	863.33		40	4053	1665.43		40	3361	1381.08
	41	7096	2915.84		41	2980	1224.52		41	4985	2048.41		41	2241	920.858		41	3185	1308.76		41	2425	996.466		41	5624	2310.98		41	2219	911.818		41	4780	1964.17		41	2118	870.316		41	4201	1726.25		41	3690	1516.27
	42	2588	1063.45		42	3436	1411.9		42	2260	928.665		42	1995	819.773		42	3916	1609.14		42	2675	1099.19		42	4533	1862.67		42	2277	935.651		42	4575	1879.93		42	2477	1017.83		42	5160	2120.32		42	3245	1333.42
	43	3042	1250		43	3067	1260.27		43	4033	1657.22		43	1527	627.465		43	4483	1842.13		43	2646	1087.28		43	5025	2064.84		43	2246	922.913		43	3763	1546.27		43	2490	1023.18		43	5879	2415.76		43	3219	1322.73
	44	3510	1442.31		44	2797	1149.33		44	2074	852.235		44	2303	946.335		44	4450	1828.57		44	2205	906.065		44	5831	2396.04		44	2111	867.439		44	4832	1985.54		44	2135	877.301		44	5619	2308.93		44	2091	859.221
	45	3760	1545.04		45	3724	1530.24		45	3816	1568.05		45	1954	802.926		45	2887	1186.31		45	2791	1146.86		45	5209	2140.45		45	2141	879.767		45	4741	1948.14		45	1529	628.287		45	3975	1633.38		45	1808	742.932
	46	5360	2202.5		46	2753	1131.25		46	3212	1319.86		46	1923	790.187		46	4438	1823.64		46	2171	892.094		46	5490	2255.92		46	2115	869.083		46	3552	1459.57		46	1797	738.412		46	2619	1076.18		46	2429	998.11
	47	5139	2111.69		47	3495	1436.14		47	3788	1556.54		47	1618	664.859		47	2709	1113.17		47	2421	994.822		47	5334	2191.81		47	1758	722.387		47	6245	2566.16		47	2770	1138.23		47	3581	1471.48		47	2205	906.065
	48	4406	1810.49		48	3516	1444.77		48	4486	1843.36		48	1639	673.488		48	4619	1898.01		48	2561	1052.35		48	3757	1543.8		48	2341	961.949		48	4958	2037.31		48	2264	930.309		48	5151	2116.62		48	2098	862.097
	49	6434	2643.82		49	3157	1297.26		49	1938	796.351		49	2283	938.116		49	3000	1232.74		49	2149	883.054		49	5211	2141.27		49	2392	982.906		49	4792	1969.1		49	2288	940.171		49	2992	1229.45		49	2983	1225.76
	50	5845	2401.79		50	3413	1402.45		50	4403	1809.25		50	2808	1153.85		50	3935	1616.95		50	2078	853.879		50	5085	2089.5		50	1904	782.38		50	3330	1368.34		50	1930	793.064		50	4867	1999.92		50	1863	765.533
	51	5348	2197.57		51	3627	1490.38		51	3937	1617.77		51	2964	1217.95		51	4722	1940.34		51	2480	1019.07		51	5953	2446.17		51	2031	834.566		51	4291	1763.23		51	2140	879.356		51	6356	2611.77		51	2332	958.251
	52	6082	2499.18		52	2336	959.895		52	4951	2034.43		52	2413	991.535		52	4827	1983.48		52	2738	1125.08		52	4174	1715.15		52	2145	881.41		52	3864	1587.77		52	1786	733.892		52	5291	2174.15		52	1828	751.151
	53	9929	4079.96		53	3222	1323.96		53	3213	1320.27		53	2216	910.585		53	5650	2321.66		53	2232	917.16		53	6001	2465.89		53	2305	947.156		53	4123	1694.2		53	1778	730.605		53	4290	1762.82		53	2169	891.272
	54	7734	3178.01		54	3911	1607.08		54	4136	1699.54		54	2023	831.279		54	2960	1216.31		54	1915	786.9		54	6837	2809.42		54	2082	855.523		54	4147	1704.06		54	2535	1041.67		54	2655	1090.98		54	2059	846.072
	55	6257	2571.09		55	3461	1422.17		55	4820	1980.6		55	2411	990.713		55	4014	1649.41		55	2043	839.497		55	3824	1571.33		55	2104	864.563		55	5814	2389.05		55	2347	964.415		55	5515	2266.19		55	2189	899.49
	56	6883	2828.32		56	3910	1606.67		56	4525	1859.39		56	2318	952.498		56	3850	1582.02		56	2392	982.906		56	4408	1811.31		56	1848	759.369		56	3606	1481.76		56	2224	913.872		56	3847	1580.79		56	2208	907.298
	57	4322	1775.97		57	2931	1204.39		57	5437	2234.14		57	2278	936.062		57	6189	2543.15		57	2527	1038.38		57	5895	2422.34		57	1752	719.921		57	5028	2066.07		57	2720	1117.69		57	4984	2047.99		57	2186	898.258
	58	7468	3068.7		58	3790	1557.36		58	4342	1784.19		58	2719	1117.27		58	5513	2265.37		58	1994	819.362		58	4492	1845.83		58	2365	971.811		58	3521	1446.83		58	2864	1176.86		58	5174	2126.07		58	2291	941.404
	59	6694	2750.66		59	2850	1171.1		59	4310	1771.04		59	3442	1414.37		59	5703	2343.44		59	2196	902.367		59	4568	1877.05		59	2361	970.168		59	3360	1380.67		59	2472	1015.78		59	4606	1892.67		59	1948	800.46
	60	6658	2735.86		60	3538	1453.81		60	4995	2052.51		60	2031	834.566		60	4996	2052.93		60	1833	753.205		60	5317	2184.83		60	2148	882.643		60	4707	1934.17		60	3549	1458.33		60	4978	2045.53		60	1794	737.179
	61	6429	2641.77		61	3588	1474.36		61	1773	728.55		61	1392	571.992		61	6147	2525.89		61	2307	947.978		61	3331	1368.75		61	1790	735.536		61	3238	1330.54		61	2071	851.003		61	3177	1305.47		61	2528	1038.79
	62	5831	2396.04		62	2944	1209.73		62	4893	2010.6		62	2161	887.985		62	4961	2038.54		62	2227	915.105		62	5410	2223.04		62	2024	831.69		62	3793	1558.6		62	2324	954.964		62	2728	1120.97		62	2057	845.25
	63	9674	3975.18		63	3549	1458.33		63	5011	2059.09		63	3220	1323.14		63	4412	1812.95		63	2291	941.404		63	5760	2366.86		63	1542	633.629		63	3669	1507.64		63	1699	698.143		63	3593	1476.41		63	2748	1129.19
	64	5900	2424.39		64	2805	1152.61		64	2805	1152.61		64	2486	1021.53		64	5362	2203.32		64	1251	514.053		64	5376	2209.07		64	2119	870.726		64	5004	2056.21		64	1877	771.285		64	4002	1644.48		64	2361	970.168
	65	6281	2580.95		65	2269	932.364		65	4125	1695.02		65	1750	719.099		65	3292	1352.73		65	2647	1087.69		65	3130	1286.16		66	2132	876.068		65	4877	2004.03		65	1440	591.716		65	2988	1227.81		65	2810	1154.67
	66	5212	2141.68		66	3178	1305.88		66	5282	2170.45		66	2566	1054.4		66	3808	1564.76		66	2419	994.001		66	6915	2841.47		67	2193	901.134		66	4714	1937.05		66	2422	995.233		66	3155	1296.43		66	2686	1103.71
	67	5799	2382.89		67	3173	1303.83		67	5108	2098.95		67	1981	814.02		67	4694	1928.83		67	2136	877.712		67	5783	2376.31		68	1918	788.133		67	4167	1712.28		67	2106	865.385		67	3852	1582.84		67	2298	944.28
	68	7350	3020.22		68	2878	1182.61		68	6400	2629.85		68	2411	990.713		68	4725	1941.57		68	2013	827.17		68	4860	1997.04		69	1442	592.538		68	4205	1727.89		68	2355	967.702		68	5210	2140.86		68	2341	961.949
	69	4851	1993.34		69	2924	1201.51		69	6400	2629.85		69	2622	1077.42		69	4909	2017.18		69	1826	750.329		69	5384	2212.36		70	1175	482.824		69	4870	2001.15		69	2035	836.21		69	4298	1766.11		69	2005	823.882
	70	6899	2834.89		70	2911	1196.17		70	7357	3023.09		70	2485	1021.12		70	4269	1754.19		70	2795	1148.5		70	7285	2993.51		71	1607	660.339		70	4644	1908.28		70	2496	1025.64		70	5518	2267.42		70	2565	1053.99
	71	7781	3197.32		71	2748	1129.19		71	5815	2389.46		71	2481	1019.48		71	5285	2171.68		71	2446	1005.1		71	4782	1964.99		72	2323	954.553		71	5077	2086.21		71	2682	1102.07		71	5561	2285.09		71	2327	956.197
	72	8339	3426.61		72	3146	1292.74		72	4134	1698.72		72	1763	724.441		72	3132	1286.98		72	2338	960.717		72	3615	1485.45		73	2142	880.178		72	4773	1961.29		72	2059	846.072		72	4406	1810.49		72	2985	1226.58
	73	6079	2497.95		73	2429	998.11		73	4217	1732.82		73	2385	980.03		73	4123	1694.2		73	2121	871.548		73	3140	1290.27		74	1999	821.417		73	4690	1927.19		73	2335	959.484		73	4349	1787.06		73	2406	988.659
	74	8032	3300.46		74	2758	1133.3		74	8279	3401.96		74	2711	1113.99		74	4563	1875		74	2328	956.607		74	4144	1702.83		75	1658	681.295		74	4441	1824.87		74	2382	978.797		74	3632	1492.44		74	3296	1354.37
	75	7621	3131.57		75	2742	1126.73		75	4129	1696.66		75	1301	534.599		75	5325	2188.12		75	2443	1003.86		75	5763	2368.1		76	2290	940.993		75	3848	1581.2		75	2401	986.604		75	5241	2153.6		75	3068	1260.68
	76	7493	3078.98		76	2354	967.291		76	6327	2599.85		76	2129	874.836		76	3450	1417.65		76	2597	1067.14		76	3093	1270.96		77	1845	758.136		76	2827	1161.65		76	2339	961.128		76	4841	1989.23		76	1940	797.173
	77	3205	1316.98		77	2475	1017.01		77	5008	2057.86		77	2451	1007.15		77	4777	1962.94		77	2411	990.713		77	4638	1905.82		78	1574	646.778		77	4338	1782.54		77	2090	858.81		77	4944	2031.56		77	2426	996.877
	78	3548	1457.92		78	2930	1203.98		78	2966	1218.77		78	2314	950.855		78	5318	2185.24		78	2192	900.723		78	3365	1382.73		79	2318	952.498		78	4817	1979.37		78	3425	1407.38		78	5565	2286.74		78	2935	1206.03
	79	5248	2156.48		79	2461	1011.26		79	4177	1716.39		79	2178	894.97		79	4835	1986.77		79	2151	883.876		79	4703	1932.53		80	1108	455.293		79	4248	1745.56		79	1840	756.082		79	2985	1226.58		79	2984	1226.17
	80	6139	2522.6		80	2071	851.003		80	2719	1117.27		80	2434	1000.16		80	2843	1168.23		80	2130	875.247		80	4398	1807.2		81	2184	897.436		80	3601	1479.7		80	2157	886.341		80	5409	2222.63		80	2344	963.182
	81	6138	2522.19		81	2029	833.744		81	2780	1142.34		81	2982	1225.35		81	4016	1650.23		81	2278	936.062		81	9625	3955.05		82	2096	861.275		81	4148	1704.47		81	2360	969.757		81	4602	1891.03		81	2816	1157.13
	82	6927	2846.4		82	2802	1151.38		82	6794	2791.75		82	1052	432.281		82	5961	2449.46		82	2477	1017.83		82	4211	1730.36		83	2463	1012.08		82	5832	2396.45		82	2573	1057.28		82	3050	1253.29		82	2905	1193.7
	83	3673	1509.29		83	2858	1174.39		83	5311	2182.36		83	1060	435.569		83	5971	2453.57		83	1194	490.631		83	4252	1747.21		84	2319	952.909		83	6648	2731.76		83	2702	1110.29		83	3349	1376.15		83	3101	1274.24
	84	6469	2658.2		84	2371	974.277		84	3853	1583.25		84	1989	817.308		84	5787	2377.96		84	2691	1105.77		84	3987	1638.31		85	2327	956.197		84	2909	1195.35		84	2241	920.858		84	4242	1743.1		84	2384	979.619
	85	4765	1958		85	2609	1072.07		85	5938	2440.01		85	2703	1110.7		85	5729	2354.13		85	2662	1093.85		85	4265	1752.55		86	2389	981.673		85	4728	1942.8		85	2479	1018.66		85	4608	1893.49		85	3038	1248.36
	86	8237	3384.7		86	2324	954.964		86	3381	1389.3		86	1119	459.813		86	3022	1241.78		86	2266	931.131		86	3371	1385.19		87	2368	973.044		86	4017	1650.64		86	2380	977.975		86	4857	1995.81		86	2425	996.466
	87	10276	4222.55		87	2279	936.473		87	5628	2312.62		87	1851	760.602		87	4855	1994.99		87	2464	1012.49		87	4354	1789.12		88	2561	1052.35		87	4095	1682.69		87	2633	1081.94		87	4681	1923.49		87	2800	1150.56
	88	7079	2908.86		88	2379	977.564		88	4867	1999.92		88	2086	857.166		88	5262	2162.23		88	2468	1014.14		88	4079	1676.12		89	2367	972.633		88	2220	912.229		88	2701	1109.88		88	4620	1898.42		88	2567	1054.82
	89	5365	2204.55		89	2336	959.895		89	4940	2029.91		89	2347	964.415		89	3732	1533.53		89	2176	894.149		89	4431	1820.76		90	2170	891.683		89	5853	2405.08		89	2332	958.251		89	4406	1810.49		89	2598	1067.55
	90	7587	3117.6		90	2958	1215.48		90	4251	1746.79		90	2846	1169.46		90	5375	2208.66		90	2383	979.208		90	4484	1842.54		91	2130	875.247		90	5790	2379.19		90	2199	903.6		90	5107	2098.54		90	2320	953.32
	91	5457	2242.36		91	2623	1077.83		91	4940	2029.91		91	2372	974.688		91	5578	2292.08		91	2000	821.828		91	4906	2015.94		92	1743	716.223		91	5228	2148.26		91	1224	502.959		91	3493	1435.32		91	2577	1058.93
	92	4360	1791.58		92	2513	1032.63		92	4791	1968.69		92	2244	922.091		92	5216	2143.33		92	1085	445.842		92	5543	2277.7		93	2557	1050.71		92	5324	2187.71		92	1318	541.584		92	2533	1040.84		92	2558	1051.12
	93	7163	2943.38		93	2619	1076.18		93	4829	1984.3		93	2152	884.287		93	5111	2100.18		93	2183	897.025		93	5435	2233.32		94	2332	958.251		93	3543	1455.87		93	1853	761.423		93	5421	2227.56		93	2330	957.429
	94	5907	2427.27		94	2589	1063.86		94	4786	1966.63		94	2060	846.483		94	4980	2046.35		94	2274	934.418		94	4851	1993.34		95	2245	922.502		94	3114	1279.59		94	2304	946.746		94	6145	2525.07		94	2524	1037.15
	95	6455	2652.45		95	3245	1333.42		95	4246	1744.74		95	2553	1049.06		95	4016	1650.23		95	2032	834.977		95	3132	1286.98		96	2395	984.139		95	2959	1215.89		95	1525	626.644		95	7163	2943.38		95	2196	902.367
	96	7736	3178.83		96	2785	1144.4		96	4474	1838.43		96	1843	757.314		96	4215	1732		96	2097	861.686		96	4264	1752.14		97	2443	1003.86		96	5411	2223.45		96	2271	933.185		96	5725	2352.48		96	1793	736.769
	97	8617	3540.84		97	3299	1355.6		97	4395	1805.97		97	1740	714.99		97	4762	1956.77		97	2003	823.06		97	4741	1948.14		98	2186	898.258		97	4879	2004.85		97	2204	905.654		97	4178	1716.8		97	2021	830.457
	98	8964	3683.43		98	2527	1038.38		98	3938	1618.18		98	2534	1041.26		98	3583	1472.3		98	2354	967.291		98	4858	1996.22		99	1940	797.173		98	3396	1395.46		98	2285	938.938		98	6259	2571.91		98	2128	874.425
	99	6160	2531.23		99	3034	1246.71		99	4423	1817.47		99	1959	804.98		99	4858	1996.22		99	2258	927.844		99	4444	1826.1		100	997	409.681		99	4240	1742.27		99	2696	1107.82		99	5383	2211.95		99	2284	938.527
	100	4182	1718.44		100	3008	1236.03		100	2319	952.909		100	1284	527.613		100	6001	2465.89		100	2296	943.458		100	3861	1586.54		101	2091	859.221		100	5189	2132.23		100	2256	927.022		100	4319	1774.74		100	2037	837.032
		average	2553.23		101	3322	1365.06		101	4764	1957.59		101	1878	771.696		101	4836	1987.18		101	1878	771.696		101	4364	1793.23		102	2225	914.283		101	5044	2072.65		101	2137	878.123		101	5524	2269.89		101	2559	1051.53
		SD	651.551			average	1305.1		102	3124	1283.69		102	2726	1120.15		102	4512	1854.04			average	979.008		102	5711	2346.73		103	2004	823.471		102	4160	1709.4		102	2219	911.818		102	4105	1686.8		102	2081	855.112
						SD	273.041		103	5183	2129.77		103	1605	659.517		103	5569	2288.38			SD	149.931		103	5466	2246.06		104	1746	717.456		103	3196	1313.28		103	2109	866.617		103	4456	1831.03		103	1968	808.679
									104	3965	1629.27		104	2292	941.815		104	3422	1406.15						104	5236	2151.55		105	2133	876.479		104	3782	1554.08		104	2553	1049.06		104	5257	2160.17		104	2260	928.665
									105	3884	1595.99		105	1347	553.501		105	4751	1952.25						105	4893	2010.6		106	2117	869.905		105	5495	2257.97		105	2902	1192.47		105	4574	1879.52		105	2444	1004.27
									106	3946	1621.47		106	2610	1072.49		106	4959	2037.72						106	5601	2301.53		107	2197	902.778		106	4153	1706.53		106	2282	937.705		106	5086	2089.91		106	2131	875.657
									107	4064	1669.95		107	1900	780.736		107	5562	2285.5						107	4758	1955.13		108	1670	686.226		107	3312	1360.95		107	2058	845.661		107	5294	2175.38		107	2265	930.72
									108	6178	2538.63		108	1956	803.748		108	4149	1704.88						108	3322	1365.06		109	2056	844.839		108	3813	1566.81		108	2244	922.091		108	5126	2106.34		108	2918	1199.05
									109	3727	1531.48		109	1993	818.951		109	2295	943.047						109	3437	1412.31		110	1999	821.417		109	5014	2060.32		109	2056	844.839		109	4011	1648.18		109	2769	1137.82
									110	5785	2377.14		110	2387	980.851		110	3571	1467.37						110	3196	1313.28		111	2019	829.635		110	5388	2214		110	2113	868.261		110	4312	1771.86		110	1926	791.42
									111	4510	1853.22		111	2214	909.763		111	5203	2137.98						111	4309	1770.63		112	2775	1140.29		111	3331	1368.75		111	1749	718.688		111	4635	1904.59		111	2064	848.126
									113	4086	1678.99		112	1987	816.486		113	6145	2525.07						112	4873	2002.38		113	2772	1139.05		112	4368	1794.87		112	2139	878.945		112	1653	679.241		112	2185	897.847
									114	3145	1292.32		113	2621	1077.01		114	5268	2164.69						113	3112	1278.76			average	881.26		113	5646	2320.02		113	1723	708.005		113	5488	2255.1		113	2041	838.675
									115	5988	2460.55		114	2518	1034.68		115	3500	1438.2						114	3513	1443.54			SD	155.034		114	4812	1977.32		114	2173	892.916		114	3385	1390.94			average	1029.91
									116	2872	1180.14		115	2455	1008.79		116	4017	1650.64						115	4693	1928.42						115	3756	1543.39		115	1794	737.179		115	4920	2021.7			SD	184.411
									117	3466	1424.23		116	1696	696.91		117	4351	1787.89						116	4178	1716.8						116	3597	1478.06		116	2033	835.388		116	1455	597.88
									118	5089	2091.14		117	1393	572.403		118	6908	2838.59						117	4133	1698.31						117	5110	2099.77		117	2096	861.275		117	4150	1705.29
									119	3946	1621.47		118	1375	565.007		119	4858	1996.22						118	2574	1057.69						118	5218	2144.15		118	1886	774.984		118	5701	2342.62
									120	2588	1063.45		119	1934	794.707		120	4966	2040.6						119	4356	1789.94						119	3849	1581.61		119	2584	1061.8		119	2909	1195.35
									121	6168	2534.52		120	1783	732.659		121	3585	1473.13						120	3242	1332.18						120	4505	1851.17		120	1895	778.682		120	4418	1815.42
									122	4507	1851.99		121	2056	844.839		122	5971	2453.57						121	3890	1598.45						121	4868	2000.33		121	2043	839.497		121	5057	2077.99
									123	4489	1844.59			average	921.666		123	7537	3097.06						122	4640	1906.64						122	3610	1483.4		122	2017	828.813		122	4370	1795.69
									124	4953	2035.26			SD	226.783		124	4004	1645.3						123	5224	2146.61						123	3301	1356.43		123	1454	597.469		123	4091	1681.05
									125	5477	2250.58						125	3392	1393.82						124	5387	2213.59						124	5082	2088.26		124	2316	951.677		124	4734	1945.27
									126	4178	1716.8						126	4807	1975.26						125	3640	1495.73						125	3634	1493.26		125	1634	671.433		125	3045	1251.23
									127	4639	1906.23						127	5170	2124.42						126	3827	1572.57						126	3974	1632.97		126	1600	657.462		126	3897	1601.33
									128	4602	1891.03						128	3410	1401.22						127	2078	853.879						127	6123	2516.03		127	2171	892.094		127	3927	1613.66
									129	3201	1315.34						129	4688	1926.36						128	3128	1285.34						128	6475	2660.67		128	1918	788.133		128	2435	1000.58
									130	6664	2738.33						130	4790	1968.28						129	3863	1587.36						129	4417	1815.01		129	2745	1127.96		129	2429	998.11
									131	4179	1717.21						131	2396	984.55						130	3917	1609.55						130	3604	1480.93		130	2234	917.982		130	3172	1303.42
									132	3677	1510.93						132	3078	1264.79						131	2893	1188.77						131	3773	1550.38		131	2878	1182.61		131	2494	1024.82
									133	3784	1554.9						133	5028	2066.07						132	2826	1161.24						132	4787	1967.04		132	2240	920.447		132	3378	1388.07
									134	2177	894.56						134	3654	1501.48						133	2580	1060.16						133	5713	2347.55		133	1839	755.671		133	4305	1768.98
										average	1868.18						135	4868	2000.33						134	4074	1674.06						134	3855	1584.07		134	1693	695.677			average	1796.18
										SD	534.992						136	5453	2240.71						135	4180	1717.62						135	5544	2278.11			average	903.02			SD	459.63
																	137	4912	2018.41						136	2563	1053.17						136	6772	2782.71			SD	149.439
																	138	4634	1904.17						137	3466	1424.23						137	4104	1686.39
																	139	5402	2219.76						138	1600	657.462							average	1779.03
																	140	3558	1462.03						139	4002	1644.48							SD	364.11
																	141	2488	1022.35						140	4394	1805.56
																	142	4920	2021.7						141	2927	1202.74
																	143	4873	2002.38						142	4558	1872.95
																	144	5105	2097.72						143	4089	1680.23
																	145	2477	1017.83						144	4411	1812.54
																	146	3913	1607.91						145	4052	1665.02
																	147	6242	2564.92						146	2571	1056.46
																	148	4579	1881.57						147	4193	1722.96
																	149	3730	1532.71						148	3268	1342.87
																	150	5672	2330.7						149	3943	1620.23
																	151	4695	1929.24						150	4442	1825.28
																	152	5459	2243.18						151	7955	3268.82
																	153	5969	2452.74						152	3761	1545.45
																		average	1875.66						153	3137	1289.04
																		SD	437.953						154	5021	2063.2
																									155	2731	1122.21
																										average	1802.04
																										SD	512.752

## Sheet: ATP complete
		type I	ave	SD	type II	ave	SD
	con	2430.63	2739.48	461.817	1715.3	1966.23	287.301
	con	3524.5			2437.62
	con	2730.3			2205.21
	con	3014.5			1819.04
	con	2411.46			1811.1
	con	2325.47			1809.11
	Im	1537.75	1429.19	99.6631	1300.16	984.445	183.363
	Im	1392.73			1114.72
	Im	1495.32			905.201
	Im	1258.92			865.597
	Im	1408.69			847.667
	Im	1481.76			873.324
	B-SES	2553.23	1945.72	300.262	1305.1	1003.33	157.477
	B-SES	1868.18			921.666
	B-SES	1875.66			979.008
	B-SES	1802.04			881.26
	B-SES	1779.03			903.02
	B-SES	1796.18			1029.91

## Sheet: macrophages
LUT G：1.50 0-200
group:control
	no	seq.No	positive cell	muscle fiver	P.C/M.F	P.C/100M.F	P.C/100M.F	Ave	SD
con	1-1	seq82431	0	14	0	0	7.68732	10.0299	2.14647
con	1-2	seq82369	1	14	0.0714286	7.14286
con	1-3	seq82457	0	11	0	0
con	1-4	seq82467	0	13	0	0
con	1-5	seq82520	2	12	0.166667	16.6667
con	1-6	seq82436	2	12	0.166667	16.6667
con	1-7	seq82378	3	17	0.176471	17.6471
con	1-8	seq82424	0	10	0	0
con	1-9	seq82476	0	17	0	0
con	1-10	seq82459	3	16	0.1875	18.75
con	2-1	seq82728	3	16	0.1875	18.75	10.4464
con	2-2	seq82682	1	12	0.0833333	8.33333
con	2-3	seq82654	2	14	0.142857	14.2857
con	2-4	seq82694	0	13	0	0
con	2-5	seq82721	1	14	0.0714286	7.14286
con	2-6	seq82698	2	12	0.166667	16.6667
con	2-7	seq82595	2	14	0.142857	14.2857
con	2-8	seq82674	1	16	0.0625	6.25
con	2-9	seq82636	0	14	0	0
con	2-10	seq82681	3	16	0.1875	18.75
con	3-1	seq86968	0	12	0	0	11.4551
con	3-2	seq87036	3	17	0.176471	17.6471
con	3-3	seq87008	1	16	0.0625	6.25
con	3-4	seq86994	1	11	0.0909091	9.09091
con	3-5	seq87007	2	9	0.222222	22.2222
con	3-6	seq86953	0	13	0	0
con	3-7	seq87017	0	16	0	0
con	3-8	seq87027	4	13	0.307692	30.7692
con	3-9	seq87012	0	18	0	0
con	3-10	seq87013	4	14	0.285714	28.5714
con	4-1	seq87337	0	11	0	0	7.3175
con	4-2	seq87327	2	15	0.133333	13.3333
con	4-3	seq87274	0	10	0	0
con	4-4	seq87325	0	12	0	0
con	4-5	seq87376	2	17	0.117647	11.7647
con	4-6	seq87348	0	16	0	0
con	4-7	seq87359	2	16	0.125	12.5
con	4-8	seq87381	1	13	0.0769231	7.69231
con	4-9	seq87335	2	16	0.125	12.5
con	4-10	seq87340	2	13	0.153846	15.3846
con	5-1	seq87146	3	12	0.25	25	12.825
con	5-2	seq87063	2	10	0.2	20
con	5-3	seq87152	0	12	0	0
con	5-4	seq87154	3	13	0.230769	23.0769
con	5-5	seq87101	1	11	0.0909091	9.09091
con	5-6	seq87159	3	11	0.272727	27.2727
con	5-7	seq87171	1	14	0.0714286	7.14286
con	5-8	seq87067	0	11	0	0
con	5-9	seq87175	2	12	0.166667	16.6667
con	5-10	seq87151	0	10	0	0
con	6-1	seq87495	2	12	0.166667	16.6667	10.4478
con	6-2	seq87437	1	13	0.0769231	7.69231
con	6-3	seq87423	2	16	0.125	12.5
con	6-4	seq87457	3	15	0.2	20
con	6-5	seq87420	0	17	0	0
con	6-6	seq87489	1	12	0.0833333	8.33333
con	6-7	seq87403	1	12	0.0833333	8.33333
con	6-8	seq87512	2	12	0.166667	16.6667
con	6-9	seq87473	2	14	0.142857	14.2857
con	6-10	seq87467	0	13	0	0
LUT G：1.50 0-200
group:immobilized
	no	seq.No	positive cell	muscle fiver	P.C/M.F	P.C/100M.F	P.C/100M.F	Ave	SD
Im	1-1	seq81914	8	28	0.285714	28.5714	28.873	31.9428	5.05647
Im	1-2	seq81890	6	22	0.272727	27.2727
Im	1-3	seq81887	5	17	0.294118	29.4118
Im	1-4	seq81909	4	18	0.222222	22.2222
Im	1-5	seq81870	5	22	0.227273	22.7273
Im	1-6	seq81906	7	30	0.233333	23.3333
Im	1-7	seq81863	8	24	0.333333	33.3333
Im	1-8	seq81915	9	23	0.391304	39.1304
Im	1-9	seq81853	5	22	0.227273	22.7273
Im	1-10	seq81849	10	25	0.4	40
Im	2-1	seq81992	9	14	0.642857	64.2857	37.1764
Im	2-2	seq81990	6	15	0.4	40
Im	2-3	seq81959	10	14	0.714286	71.4286
Im	2-4	seq82015	2	17	0.117647	11.7647
Im	2-5	seq81995	4	16	0.25	25
Im	2-6	seq81979	7	17	0.411765	41.1765
Im	2-7	seq81955	4	12	0.333333	33.3333
Im	2-8	seq81987	5	15	0.333333	33.3333
Im	2-9	seq81962	7	16	0.4375	43.75
Im	2-10	seq81954	1	13	0.0769231	7.69231
Im	3-1	seq82067	3	17	0.176471	17.6471	32.0309
Im	3-2	seq82078	5	15	0.333333	33.3333
Im	3-3	seq82098	6	16	0.375	37.5
Im	3-4	seq82073	4	18	0.222222	22.2222
Im	3-5	seq82064	8	14	0.571429	57.1429
Im	3-6	seq82081	3	17	0.176471	17.6471
Im	3-7	seq82077	4	13	0.307692	30.7692
Im	3-8	seq82047	5	14	0.357143	35.7143
Im	3-9	seq82051	7	20	0.35	35
Im	3-10	seq82080	6	18	0.333333	33.3333
Im	4-1	seq82171	4	15	0.266667	26.6667	30.3769
Im	4-2	seq82161	4	19	0.210526	21.0526
Im	4-3	seq82121	15	15	1	100
Im	4-4	seq82160	2	14	0.142857	14.2857
Im	4-5	seq82178	2	14	0.142857	14.2857
Im	4-6	seq82170	8	18	0.444444	44.4444
Im	4-7	seq82173	4	13	0.307692	30.7692
Im	4-8	seq82136	4	15	0.266667	26.6667
Im	4-9	seq82167	1	22	0.0454545	4.54545
Im	4-10	seq82130	4	19	0.210526	21.0526
Im	5-1	seq82281	8	24	0.333333	33.3333	38.2453
Im	5-2	seq82278	5	24	0.208333	20.8333
Im	5-3	seq82242	8	27	0.296296	29.6296
Im	5-4	seq82285	6	23	0.26087	26.087
Im	5-5	seq82233	7	18	0.388889	38.8889
Im	5-6	seq82248	3	21	0.142857	14.2857
Im	5-7	seq82251	6	21	0.285714	28.5714
Im	5-8	seq82262	15	25	0.6	60
Im	5-9	seq82249	10	17	0.588235	58.8235
Im	5-10	seq82220	18	25	0.72	72
Im	6-1	seq86299	2	19	0.105263	10.5263	24.954
Im	6-2	seq86327	5	18	0.277778	27.7778
Im	6-3	seq86269	7	26	0.269231	26.9231
Im	6-4	seq86288	7	22	0.318182	31.8182
Im	6-5	seq86305	4	24	0.166667	16.6667
Im	6-6	seq86274	5	17	0.294118	29.4118
Im	6-7	seq86315	5	19	0.263158	26.3158
Im	6-8	seq86335	8	23	0.347826	34.7826
Im	6-9	seq86336	6	23	0.26087	26.087
Im	6-10	seq86348	5	26	0.192308	19.2308
LUT G：1.50 0-200
group:B-SES
	no	seq.No	positive cell	muscle fiver	P.C/M.F	P.C/100M.F	P.C/100M.F	Ave	SD
B-SES	1-1	seq80393	0	20	0	0	14.2716	13.4247	3.52108
B-SES	1-2	seq80355	1	18	0.0555556	5.55556
B-SES	1-3	seq80394	2	15	0.133333	13.3333
B-SES	1-4	seq80413	3	17	0.176471	17.6471
B-SES	1-5	seq80397	2	16	0.125	12.5
B-SES	1-6	seq80405	5	21	0.238095	23.8095
B-SES	1-7	seq80372	4	14	0.285714	28.5714
B-SES	1-8	seq80349	1	17	0.0588235	5.88235
B-SES	1-9	seq80385	3	18	0.166667	16.6667
B-SES	1-10	seq80389	3	16	0.1875	18.75
B-SES	2-1	seq80623	4	16	0.25	25	18.6
B-SES	2-2	seq80649	3	15	0.2	20
B-SES	2-3	seq80663	4	20	0.2	20
B-SES	2-4	seq80710	2	16	0.125	12.5
B-SES	2-5	seq80680	2	17	0.117647	11.7647
B-SES	2-6	seq80670	4	19	0.210526	21.0526
B-SES	2-7	seq80707	2	15	0.133333	13.3333
B-SES	2-8	seq80675	3	14	0.214286	21.4286
B-SES	2-9	seq80643	4	23	0.173913	17.3913
B-SES	2-10	seq80677	4	17	0.235294	23.5294
B-SES	3-1	seq80738	0	13	0	0	8.85376
B-SES	3-2	seq80773	1	22	0.0454545	4.54545
B-SES	3-3	seq80757	0	34	0	0
B-SES	3-4	seq80782	0	15	0	0
B-SES	3-5	seq80775	1	23	0.0434783	4.34783
B-SES	3-6	seq80761	3	32	0.09375	9.375
B-SES	3-7	seq80748	4	29	0.137931	13.7931
B-SES	3-8	seq80754	4	24	0.166667	16.6667
B-SES	3-9	seq80771	4	25	0.16	16
B-SES	3-10	seq80772	5	21	0.238095	23.8095
B-SES	4-1	seq80878	5	25	0.2	20	10.6396
B-SES	4-2	seq80824	1	20	0.05	5
B-SES	4-3	seq80854	4	22	0.181818	18.1818
B-SES	4-4	seq80814	2	16	0.125	12.5
B-SES	4-5	seq80883	0	26	0	0
B-SES	4-6	seq80846	2	14	0.142857	14.2857
B-SES	4-7	seq80855	3	20	0.15	15
B-SES	4-8	seq80865	1	21	0.047619	4.7619
B-SES	4-9	seq80806	0	21	0	0
B-SES	4-10	seq80810	4	24	0.166667	16.6667
B-SES	5-1	seq81453	2	23	0.0869565	8.69565	15.6648
B-SES	5-2	seq81286	3	24	0.125	12.5
B-SES	5-3	seq81433	2	20	0.1	10
B-SES	5-4	seq81441	1	21	0.047619	4.7619
B-SES	5-5	seq81313	3	16	0.1875	18.75
B-SES	5-6	seq81294	2	13	0.153846	15.3846
B-SES	5-7	seq81257	4	14	0.285714	28.5714
B-SES	5-8	seq81439	4	22	0.181818	18.1818
B-SES	5-9	seq81449	4	19	0.210526	21.0526
B-SES	5-10	seq81279	3	16	0.1875	18.75
B-SES	6-1	seq80931	0	12	0	0	12.5187
B-SES	6-2	seq80935	2	20	0.1	10
B-SES	6-3	seq80965	3	17	0.176471	17.6471
B-SES	6-4	seq80953	2	18	0.111111	11.1111
B-SES	6-5	seq80939	5	18	0.277778	27.7778
B-SES	6-6	seq80962	2	16	0.125	12.5
B-SES	6-7	seq80979	2	17	0.117647	11.7647
B-SES	6-8	seq80978	2	15	0.133333	13.3333
B-SES	6-9	seq80948	0	15	0	0
B-SES	6-10	seq80967	4	19	0.210526	21.0526

[truncated: 2 more sheets: PCR, hydroxyproline]
